# Supplementary material for: Therapy-induced cholesterol biosynthesis drives lung cancer dormancy and drug resistance
Source: J Clin Invest. 2026 Apr 15;136(8):e191735. doi: 10.1172/JCI191735 (PMC13078878; doi:10.1172/JCI191735)
Supplement: Supplemental tables 1-2 [file jci-136-191735-s044.xlsx]

## Sheet: Supplementary Table 1
Supplementary Table 1：Key resources table
Chemicals, peptides, and recombinant proteins
Product Name	Source	Catalog Number
Gefitinib	MCE	HY50895
Sotorasib (in vitro)	MCE	HY-114277
Alectinib (in vitro)	MCE	HY-13011
Lovastatin (in vitro)	MCE	HY-N0504
Alisertib (in vitro)	MCE	HY-10971
BPH652	MCE	HY-16115
NB598	MCE	HY-16343
Mevalonate	Sigma	150970
Squalene	Sigma	S3626
Cholesterol	Sigma	C3045
Geranylgeranyl pyrophosphate	Sigma	G6025
Coenzyme Q9	Sigma	HY-101415
Coenzyme Q10	Sigma	C9538
Tunicamycin	MCE	HY-A0098
TAGRISSO (Osimertinib)	AstraZeneca	FHSX
Sotorasib (in vivo)	Bidepharm	BD01101797
Alectinib (in vivo)	Bidepharm	BD304688
Lovastatin (in vivo)	Bidepharm	BD136706
Alisertib (in vivo)	Bidepharm	BD239256
Pyronin Y	MCE	HY-D0971
Hoechst 33342	MCE	HY-15559
Filipin	MCE	HY-N6716
Antibodies
Product Name	Source	Catalog Number
HMGCR Rabbit pAb	ABclonal	Cat# A16875; RRID:AB_2769811
SQLE Rabbit pAb	ABclonal	Cat# A2428; RRID: AB_2764343
FDPS Polyclonal antibody	Proteintech	Cat# 16129-1-AP; RRID:AB_2104749
CDKN1A/p21CIP1 Rabbit pAb	ABclonal	Cat# A1483; RRID:AB_2761709
CDKN1B/p27KIP1 Rabbit pAb	ABclonal	Cat# A16633; RRID:AB_2768831
Aurora A antibody [EPR5026]	Abcam	Cat# ab108353; RRID:AB_10865712
Aurora B antibody [EP1009Y]	Abcam	Cat# ab45145; RRID:AB_725589
Phospho-PERK (Thr980) (16F8) Rabbit mAb	Cell Signaling Technology	Cat# 3179; RRID:AB_2095853
PERK/EIF2AK3 antibody	Proteintech	Cat# 20582-1-AP; RRID:AB_10695760
GRP78/BIP antibody	Proteintech	Cat# 11587-1-AP; RRID:AB_2119855
Phospho-EIF2S1 (Ser51) antibody	Proteintech	Cat# 28740-1-AP; RRID:AB_2881204
EIF2S1/EIF2A antibody	Proteintech	Cat# 11170-1-AP; RRID:AB_2096489
Phospho-Akt (Thr308) (D25E6) XP® Rabbit mAb	Cell Signaling Technology	Cat# 13038; RRID:AB_2629447
Phospho-Akt (Ser473) (D9E) XP® Rabbit mAb	Cell Signaling Technology	Cat# 4060; RRID:AB_2315049
Akt Antibody	Cell Signaling Technology	Cat# 9272; RRID:AB_329827
Phospho-EGF Receptor (Tyr1068) Antibody	Cell Signaling Technology	Cat# 2234; RRID:AB_331701
Anti-EGFR rabbit polyclonal antibody	Sangon Biotech	Cat# D260292; RRID:AB_2819218
Phospho-S6 Ribosomal Protein (Ser240/244) Antibody	Cell Signaling Technology	Cat# 2215; RRID:AB_331682
SREBF2 Polyclonal Antibody	ABclonal	Cat# A13049, RRID:AB_2759897
ATF6 Polyclonal Antibody	ABclonal	Cat# A0202; RRID:AB_2757016
GAPDH	ABmart	Cat# M20006; RRID: AB_2737054
Biological samples
Product Name	Source	Catalog Number
Lung tumor biopsy samples	Shanghai Pulmonary Hospital, Tongji University	N/A
Experimental Models: Cell Lines
Product Name	Source	Catalog Number
PC9	ATCC	N/A
H358	ATCC	N/A
H3122	ATCC	N/A
HEK293T	ATCC	N/A
Experimental Models: Organisms/Strains
Product Name	Source	Catalog Number
Nude mice	SLAC	http://www.slaccas.com/
Recombinant DNA
Product Name	Source	Catalog Number
psPAX2	Addgene	Cat#12260
pMD2.G	Addgene	Cat#12259
lentiCRISPR v2	Addgene	Cat#83480
pCDH-mCherry-p27K--neo	this study	N/A
pCDH-Akt-KTR-mTurquoise2-P2A-ERK-KTR-mNeonGreen-puro	this study	N/A
Software and Algorithms
Product Name	Source	Catalog Number
GraphPad prism	GraphPad Software	https://www.graphpad.com/
ImageJ software	Open source	https://imagej.nih.gov/ij/
FlowJo	BD Biosciences	https://www.flowjo.com
LAS X	Leica	https://www.leica-microsystems.com.cn/cn/

## Sheet: Supplementary Table 2
Supplementary Table 2：Primer information
qPCR primer information
primer	sequence
SREBP2-qPCR-F	5'-CCTGGGAGACATCGACGAGAT-3'
SREBP2-qPCR-R	5'-TGAATGACCGTTGCACTGAAG-3'
HMGCR-qPCR-F	5'-TGATTGACCTTTCCAGAGCAAG-3'
HMGCR-qPCR-R	5'-CTAAAATTGCCATTCCACGAGC-3'
SQLE-qPCR-F	5'-GGCATTGCCACTTTCACCTAT-3'
SQLE-qPCR-R	5'-GGCCTGAGAGAATATCCGAGAAG-3'
ACAT2-qPCR-F	5'-GCGGACCATCATAGGTTCCTT-3'
ACAT2-qPCR-R	5'-ACTGGCTTGTCTAACAGGATTCT-3'
HMGCS1-qPCR-F	5'-GATGTGGGAATTGTTGCCCTT-3'
HMGCS1-qPCR-R	5'-ATTGTCTCTGTTCCAACTTCCAG-3'
MVK-qPCR-F	5'-CATGGCAAGGTAGCACTG-3'
MVK-qPCR-R	5'-GATACCAATGTTGGGTAAGCTGA-3'
MVD-qPCR-F	5'-CTCCCTGAGCGTCACTCTG-3'
MVD-qPCR-R	5'-GGTCCTCGGTGAAGTCCTTG-3'
IDI1-qPCR-F	5'-AACACTAACCACCTCGACAAGC-3'
IDI1-qPCR-R	5'-AGACACTAAAAGCTCGATGCAA-3'
CYP51A1-qPCR-F	5'-GAAACGCAGACAGTCTCAAGA-3'
CYP51A1-qPCR-R	5'-ACGCCCATCCTTGTATGTAGC-3'
GGPS1-qPCR-F	5'-ACAGCATCTATGGAATCCCATCT-3'
GGPS1-qPCR-R	5'-CAAAAGCTGGCGGGTAAAAAG-3'
FNTB-qPCR-F	5'-TTTCACCTACTATTGCCCTCCA-3'
FNTB-qPCR-R	5'-CGTGACTGTTTCCACCGAGT-3'
Xbp1 u/s-PCR-F	5'-GAATGAAGTGAGGCCAGTGG-3'
Xbp1 u/s-PCR-R	5'-ACTGGGTCCTTCTGGGTAGA-3'
