# Supplementary material for: Therapy-induced cholesterol biosynthesis drives lung cancer dormancy and drug resistance
Source: J Clin Invest. 2026 Apr 15;136(8):e191735. doi: 10.1172/JCI191735 (PMC13078878; doi:10.1172/JCI191735)
Supplement: Supporting data values [file jci-136-191735-s045.xlsx]

## Sheet: Figure2
		Figure 2A
		PC9-HMGCR				PC9-SQLE				PC9-SREBP2
	0h	1.01866	0.983957	0.997692		0.92445	1.12246	0.963707		0.97716	1.0693	0.95705
	24h	1.37237	1.42076	1.34412		4.36707	3.49833	3.6217		2.1386	2.19872	2.05148
	48h	2.45661	2.45661	2.35653		6.57352	6.48302	6.52812		3.74942	3.74942	3.74942
		H358-HMGCR				H358-SQLE				H358-SREBP2
	0h	0.90125	1.04972	1.05702		1.00928	0.988514	1.00231		1.08172	0.974905	0.948246
	24h	5.93809	6.23332	6.1475		5.00487	4.83439	5.4014		1.35035	1.20025	1.25122
	48h	6.45313	6.82108	6.27667		6.98051	6.42338	6.42338		1.62826	1.56193	1.55114
		H3122-HMGCR				H3122-SQLE				H3122-SREBP2
	0h	0.988514	1.00231	1.00928		0.981686	0.878633	1.15936		1.04006	0.997692	0.963707
	24h	1.67404	1.5728	1.65099		2.4005	2.08975	2.07532		1.25411	1.21982	1.27162
	48h	2.68204	2.51984	2.10429		2.81539	2.77663	2.81539		3.40267	3.54717	3.33264
	Figure 2C
	PC9-0h	43.1956	44.9012	42.9283	45.3606	45.8235	45.4519	47.665	41.2411	44.8091	47.7933	42.8685	39.1722	44.4226	43.0151	41.7644	41.7245	42.6287	41.6486	47.8315	42.8518	44.5775	41.2824
	PC9-48h	131.825	126.748	111.1	99.9756	119.738	115.075	132.599	145.733	126.405	109.436	108.691	112.211	101.213	96.4998	112.838	110.46	106.731	100.123	113.732	132.673	101.494	103.249
	H358-0h	48.6892	50.8055	50.2403	47.794	46.4202	45.2911	46.4097	41.2537	47.5329	43.3668	36.9993	47.6397	37.5426	43.9267	37.4555
	H358-48h	113.093	107.266	106.046	120.242	102.52	100.958	98.09	101.481	110.644	103.463	116.838	122.535	106.208	108.524	85.5426	89.5265	106.996	100.779	91.442	103.705	109.976	96.6623	90.9199	111.213	90.1598
	H3122-0h	67.8968	65.5125	59.2308	62.0904	63.9495	55.9539	61.413	67.8256	75.5995	69.3363	79.6705	60.8603	56.9179	58.3522	61.1579	55.9102	69.6714	57.9028	62.7029	67.2565	62.6879	58.2592	57.0782	57.2362	61.9757	59.206	65.7442
	H3122-48h	89.6616	94.8936	94.6894	91.0655	83.2084	80.5358	97.6631	86.5941	79.4702	94.0502	91.536	101.874	100.52	107.344	100.159	89.9414	108.219	95.8831	96.0404	89.2308	91.026	98.3122	95.8202	89.0899	95.1781	84.3955	83.279	92.9327	88.6874	103.59	97.2995	86.4412	93.2991	87.5961	81.6215	78.1461
	Figure 2J
	HMGCR
	Baseline	87.6712	18.1818	3.06122	4.80769	90	30.5556	46.6667	1	1.0101	25	10
	PR+SD	230.128	210.219	229.801	216.129	200.905	164.368	176.02	195.522	172.145	161.184	203.283	102.288	172.973	184.651	181.935	255.556	151.797
	PD	166.667	142.857	157.017	98.943	152.894	122.368	120.979	147.273	116.661	151.376	130.081	81.1117
	SQLE
	Baseline	52	25	18.1818	35.2941	13.6364	19.0476	59.7222	2.17391	11.1111	40	15.7895
	PR+SD	200.787	200	169.753	155.556	138.384	112.5	151.429	208.148	85.7143	173.239	224.242	245.205	121.667	103.937	122.5	200	195.266
	PD	11.7647	14.2857	100	84.7826	95.6522	79	13.7255	18.1818	48.9583	101.709	12.5	183.636
	Figure 2K
	PC9-Ctrl	0.903294	1.11443	0.982273
	PC9-Gefitinib	0.722	0.912	0.828
	PC9-Lovastatin(0.5 μM)	0.761212	1.11483	0.997751
	PC9-Lovastatin(1 μM)	0.823522	0.933854	1.07752
	PC9-Lovastatin(2.5 μM)	0.969573	0.910835	1.10888
	PC9-Lovastatin(5 μM)	0.963223	0.732637	0.559598
	PC9-Gefitinib+Lovastatin(0.5 μM)	0.345	0.334	0.284
	PC9-Gefitinib+Lovastatin(1μM)	0.263	0.272	0.275
	PC9-Gefitinib+Lovastatin(2.5μM)	0.209	0.323	0.309
	PC9-Gefitinib+Lovastatin(5μM)	0.243	0.29	0.278
	Figure 2L
	PC9-Ctrl	1.22401	0.784353	0.991642
	PC9-Gefitinib	0.607489	0.59445	0.749582
	PC9-BPH652(50 μM)	0.77533	0.83783	1.13106
	PC9-BPH652(100 μM)	0.765419	0.914097	0.983205
	PC9-BPH652(200 μM)	0.937225	1.07351	0.784141
	PC9-Gefitinib+BPH652(50 μM)	0.180341	0.20457	0.237059
	PC9-Gefitinib+BPH652(100μM)	0.198789	0.251101	0.227974
	PC9-Gefitinib+BPH652(200μM)	0.213656	0.195209	0.258811
	Figure 2M
	PC9-Ctrl	1.09499	0.844714	1.0603
	PC9-Gefitinib	0.607489	0.59445	0.749582
	PC9-NB598(25 μM)	0.85022	0.927037	0.732379
	PC9-NB598(50 μM)	1.03001	0.84967	0.651156
	PC9-NB598(100 μM)	0.280837	0.270374	0.363161
	PC9-Gefitinib+NB598(25 μM)	0.197687	0.243943	0.287445
	PC9-Gefitinib+NB598(50 μM)	0.311674	0.26652	0.340584
	PC9-Gefitinib+NB598(100 μM)	0.17511	0.209802	0.259086
	Figure 2N
	PC9-Ctrl	0.896081	1.07482	1.0291
	PC9-Gefitinib	0.600331	0.61829	0.610338
	PC9-Gefitinib+Lovastatin(5μM)	0.311531	0.344199	0.386036
	PC9-Gefitinib+Lovastatin+SQ（0.125 μM）	0.451292	0.536117	0.568588
	PC9-Gefitinib+Lovastatin+SQ（0.25 μM）	0.536779	0.571239	0.481776
	PC9-Gefitinib+Lovastatin+SQ（0.5μM）	0.454606	0.484427	0.540093
	PC9-Gefitinib+Lovastatin+MVA（0.25 mM）	0.658011	0.812707	0.747514
	PC9-Gefitinib+Lovastatin+MVA（0.5 mM）	0.858564	0.956354	0.720994
	PC9-Gefitinib+Lovastatin+MVA（1 mM）	1.02044	0.871271	0.849171
	Figure 2O
	PC9-Ctrl	0.862788	1.07355	1.06367
	PC9-Gefitinib	0.808452	0.803513	0.744237
	PC9-Gefitinib+Lovastatin(5μM)	0.316136	0.370472	0.364709
	PC9-Gefitinib+Lovastatin+GGPP（0.5 μM）	0.410812	0.398463	0.423985
	PC9-Gefitinib+Lovastatin+GGPP（1μM）	0.405873	0.363063	0.393524
	PC9-Gefitinib+Lovastatin+GGPP（2μM）	0.419868	0.441273	0.433041
	PC9-Gefitinib+Lovastatin+COQ9（2.5 μM）	0.506312	0.464325	0.517838
	PC9-Gefitinib+Lovastatin+COQ9（5 μM）	0.565587	0.487377	0.439627
	PC9-Gefitinib+Lovastatin+COQ9（10 μM）	0.484907	0.477497	0.66191
	PC9-Gefitinib+Lovastatin+COQ10（2.5 μM）	0.393524	0.442097	0.499726
	PC9-Gefitinib+Lovastatin+COQ10（5 μM）	0.433041	0.444566	0.542536
	PC9-Gefitinib+Lovastatin+COQ10（10 μM）	0.433864	0.400933	0.530187
	Figure 2P
	PC9-Ctrl	1.30012	0.933779	0.7661
	PC9-Gefitinib	0.424666	0.342649	0.382139
	PC9-Gefitinib+Lovastatin(5μM)	0.242406	0.239976	0.243621
	PC9-Gefitinib+Lovastatin+Cholesterol（2.5μg/mL）	0.561968	0.513973	0.537667
	PC9-Gefitinib+Lovastatin+Cholesterol（5μg/mL）	0.788578	0.591738	0.329283
	PC9-Gefitinib+Lovastatin+Cholesterol（10μg/mL）	0.788578	0.891738	0.629283
	Figure 2Q
	H358-Ctrl	1.07006	1.06946	0.860474
	H358-Sotorasib	0.720251	0.636237	0.692745
	H358-Sotorasib+Lovastatin(5μM)	0.315727	0.300478	0.264301
	H358-Sotorasib+Lovastatin+Cholesterol（2.5μg/mL）	0.790213	0.940901	1.09787
	H358-Sotorasib+Lovastatin+Cholesterol（5μg/mL）	0.960634	0.870042	1.09697
	H358-Sotorasib+Lovastatin+Cholesterol（10μg/mL）	1.00309	0.928942	0.883197
	Figure 2R
	H3122-Ctrl	1.0057	0.94207	1.05223
	H3122-Alectinib	0.639126	0.653371	0.591643
	H3122-Alectinib+Lovastatin(5μM)	0.389364	0.508072	0.459639
	H3122-Alectinib+Lovastatin+Cholesterol（2.5μg/mL）	0.620133	0.609687	0.626781
	H3122-Alectinib+Lovastatin+Cholesterol（5μg/mL）	0.882241	0.930674	0.990503
	H3122-Alectinib+Lovastatin+Cholesterol（10μg/mL）	0.873694	0.871795	0.945869

## Sheet: Figure2 G
type	value	group		sample
post-treatment	0.484199	7		BI-LSQ-T
post-treatment	0.559397	7		BI-LSQ-T
post-treatment	1.01123	7		BI-LSQ-T
post-treatment	2.16664	7		BI-LSQ-T
post-treatment	1.71327	7		BI-LSQ-T
post-treatment	1.70771	6		BI-LSQ-T
post-treatment	2.22604	7		BI-LSQ-T
post-treatment	1.90141	7		BI-LSQ-T
post-treatment	1.34843	7		BI-LSQ-T
post-treatment	2.53708	7		BI-LSQ-T
post-treatment	1.3027	7		BI-LSQ-T
post-treatment	2.00917	7		BI-LSQ-T
post-treatment	2.25596	7		BI-LSQ-T
post-treatment	0.520829	7		BI-LSQ-T
post-treatment	1.85703	7		BI-LSQ-T
post-treatment	1.69978	7		BI-LSQ-T
post-treatment	2.51844	7		BI-LSQ-T
post-treatment	1.92965	7		BI-LSQ-T
post-treatment	0.223508	7		BI-LSQ-T
post-treatment	1.85388	7		BI-LSQ-T
post-treatment	1.7161	7		BI-LSQ-T
post-treatment	2.00269	7		BI-LSQ-T
post-treatment	0.724886	7		BI-LSQ-T
post-treatment	2.48932	7		BI-LSQ-T
post-treatment	3.45183	7		BI-LSQ-T
post-treatment	2.41411	7		BI-LSQ-T
post-treatment	0.88942	7		BI-LSQ-T
post-treatment	2.33921	7		BI-LSQ-T
post-treatment	2.38817	7		BI-LSQ-T
post-treatment	0.308001	7		BI-LSQ-T
post-treatment	2.48492	7		BI-LSQ-T
post-treatment	2.85777	7		BI-LSQ-T
post-treatment	1.73991	7		BI-LSQ-T
post-treatment	0.362492	7		BI-LSQ-T
post-treatment	1.14004	7		BI-LSQ-T
post-treatment	1.7207	7		BI-LSQ-T
post-treatment	1.43764	7		BI-LSQ-T
post-treatment	0.783032	7		BI-LSQ-T
post-treatment	1.07476	7		BI-LSQ-T
post-treatment	2.46093	7		BI-LSQ-T
post-treatment	2.71722	7		BI-LSQ-T
post-treatment	1.61883	7		BI-LSQ-T
post-treatment	1.90626	7		BI-LSQ-T
post-treatment	2.16523	7		BI-LSQ-T
post-treatment	1.34417	7		BI-LSQ-T
post-treatment	1.62377	7		BI-LSQ-T
post-treatment	2.05866	7		BI-LSQ-T
post-treatment	1.54364	7		BI-LSQ-T
post-treatment	2.80338	7		BI-LSQ-T
post-treatment	1.15765	7		BI-LSQ-T
post-treatment	2.48183	7		BI-LSQ-T
post-treatment	0.185904	7		BI-LSQ-T
post-treatment	1.63401	7		BI-LSQ-T
post-treatment	0.802972	7		BI-LSQ-T
post-treatment	1.0676	7		BI-LSQ-T
post-treatment	2.71598	7		BI-LSQ-T
post-treatment	1.5531	7		BI-LSQ-T
post-treatment	1.97496	7		BI-LSQ-T
post-treatment	0.356703	7		BI-LSQ-T
post-treatment	3.12747	7		BI-LSQ-T
post-treatment	0.799361	7		BI-LSQ-T
post-treatment	2.3824	7		BI-LSQ-T
post-treatment	2.44433	7		BI-LSQ-T
post-treatment	1.0685	7		BI-LSQ-T
post-treatment	2.44597	7		BI-LSQ-T
post-treatment	1.18862	6		BI-RLZ-2
post-treatment	3.00943	6		BI-RLZ-2
post-treatment	0.805681	6		BI-RLZ-2
post-treatment	3.45795	6		BI-RLZ-2
post-treatment	1.52461	6		BI-RLZ-2
post-treatment	3.16487	6		BI-RLZ-2
post-treatment	2.32389	6		BI-RLZ-2
post-treatment	2.09574	0		BI-SM-T
post-treatment	2.90551	0		BI-SM-T
post-treatment	1.62893	1		BI-SM-T
post-treatment	1.53364	0		BI-SM-T
post-treatment	1.81497	0		BI-SM-T
post-treatment	2.31263	0		BI-SM-T
post-treatment	1.56155	0		BI-SM-T
post-treatment	1.73109	0		BI-SM-T
post-treatment	2.67005	0		BI-SM-T
post-treatment	1.24098	0		BI-SM-T
post-treatment	1.34751	0		BI-SM-T
post-treatment	2.03227	0		BI-SM-T
post-treatment	2.13357	0		BI-SM-T
post-treatment	2.67208	0		BI-SM-T
post-treatment	1.20637	0		BI-SM-T
post-treatment	1.60871	0		BI-SM-T
post-treatment	2.39447	0		BI-SM-T
post-treatment	2.06948	0		BI-SM-T
post-treatment	1.9916	0		BI-SM-T
post-treatment	2.59627	0		BI-SM-T
post-treatment	2.84388	0		BI-SM-T
post-treatment	1.45444	8		BI-SM-T
post-treatment	2.1415	0		BI-SM-T
post-treatment	2.33041	8		BI-SM-T
post-treatment	1.7317	0		BI-SM-T
post-treatment	2.02027	8		BI-SM-T
post-treatment	2.28379	0		BI-SM-T
post-treatment	2.49007	0		BI-SM-T
post-treatment	2.46555	0		BI-SM-T
post-treatment	1.92655	0		BI-SM-T
post-treatment	1.15692	0		BI-SM-T
post-treatment	2.34496	0		BI-SM-T
post-treatment	2.00564	0		BI-SM-T
post-treatment	2.54404	0		BI-SM-T
post-treatment	2.77378	0		BI-SM-T
post-treatment	2.72563	0		BI-SM-T
post-treatment	1.98389	0		BI-SM-T
post-treatment	2.32219	0		BI-SM-T
post-treatment	2.75749	0		BI-SM-T
post-treatment	2.35874	0		BI-SM-T
post-treatment	1.90532	0		BI-SM-T
post-treatment	1.96077	2		BI-SM-T
post-treatment	1.43708	0		BI-SM-T
post-treatment	1.10955	8		BI-SM-T
post-treatment	2.12623	0		BI-SM-T
post-treatment	2.17842	0		BI-SM-T
post-treatment	1.71745	1		BI-SM-T
post-treatment	1.81422	0		BI-SM-T
post-treatment	2.43839	0		BI-SM-T
post-treatment	2.29023	6		BI-SM-T
post-treatment	2.56663	2		BI-SM-T
post-treatment	1.92999	0		BI-SM-T
post-treatment	2.3997	0		BI-SM-T
post-treatment	2.42906	0		BI-SM-T
post-treatment	3.07287	0		BI-SM-T
post-treatment	1.85457	0		BI-SM-T
post-treatment	2.28632	0		BI-SM-T
post-treatment	2.86575	0		BI-SM-T
post-treatment	1.52783	0		BI-SM-T
post-treatment	1.93698	0		BI-SM-T
post-treatment	2.55563	0		BI-SM-T
post-treatment	2.77572	8		BI-SM-T
post-treatment	2.48499	0		BI-SM-T
post-treatment	4.02993	0		BI-SM-T
post-treatment	1.48635	0		BI-SM-T
post-treatment	2.91731	0		BI-SM-T
post-treatment	2.37672	8		BI-SM-T
post-treatment	2.20739	0		BI-SM-T
post-treatment	2.1577	0		BI-SM-T
post-treatment	2.14185	0		BI-SM-T
post-treatment	1.75146	0		BI-SM-T
post-treatment	1.75354	0		BI-SM-T
post-treatment	2.93955	0		BI-SM-T
post-treatment	1.43366	0		BI-SM-T
post-treatment	3.61587	0		BI-SM-T
post-treatment	2.16156	0		BI-SM-T
post-treatment	2.30454	0		BI-SM-T
post-treatment	1.89939	0		BI-SM-T
post-treatment	1.52662	0		BI-SM-T
post-treatment	1.63306	0		BI-SM-T
post-treatment	1.9441	0		BI-SM-T
post-treatment	2.15417	8		BI-SM-T
post-treatment	1.97401	0		BI-SM-T
post-treatment	2.74607	0		BI-SM-T
post-treatment	1.41924	0		BI-SM-T
post-treatment	2.02655	0		BI-SM-T
post-treatment	1.77413	0		BI-SM-T
post-treatment	1.63474	0		BI-SM-T
post-treatment	2.06021	0		BI-SM-T
post-treatment	1.3181	8		BI-SM-T
post-treatment	1.84269	0		BI-SM-T
post-treatment	2.89027	0		BI-SM-T
post-treatment	0.813744	0		BI-SM-T
post-treatment	1.32417	0		BI-SM-T
post-treatment	2.2224	0		BI-SM-T
post-treatment	2.57781	0		BI-SM-T
post-treatment	2.46585	0		BI-SM-T
post-treatment	2.47995	0		BI-SM-T
post-treatment	2.05402	0		BI-SM-T
post-treatment	2.27805	0		BI-SM-T
post-treatment	2.30528	0		BI-SM-T
post-treatment	3.26414	0		BI-SM-T
post-treatment	1.68179	0		BI-SM-T
post-treatment	1.9783	0		BI-SM-T
post-treatment	1.67569	0		BI-SM-T
post-treatment	2.71294	0		BI-SM-T
post-treatment	1.69515	0		BI-SM-T
post-treatment	3.22694	0		BI-SM-T
post-treatment	2.57156	0		BI-SM-T
post-treatment	3.08584	0		BI-SM-T
post-treatment	2.05057	8		BI-SM-T
post-treatment	1.42412	8		BI-SM-T
post-treatment	1.69804	0		BI-SM-T
post-treatment	1.99828	0		BI-SM-T
post-treatment	3.1355	0		BI-SM-T
post-treatment	1.7308	0		BI-SM-T
post-treatment	2.25599	0		BI-SM-T
post-treatment	1.75683	0		BI-SM-T
post-treatment	3.96255	0		BI-SM-T
post-treatment	2.02966	8		BI-SM-T
post-treatment	1.43	0		BI-SM-T
post-treatment	2.54061	0		BI-SM-T
post-treatment	2.01944	0		BI-SM-T
post-treatment	2.07833	0		BI-SM-T
post-treatment	1.92602	8		BI-SM-T
post-treatment	1.44692	0		BI-SM-T
post-treatment	0.568996	0		BI-SM-T
post-treatment	1.9764	0		BI-SM-T
post-treatment	1.74431	0		BI-SM-T
post-treatment	3.43919	0		BI-SM-T
post-treatment	2.57602	0		BI-SM-T
post-treatment	1.59738	0		BI-SM-T
post-treatment	2.25877	0		BI-SM-T
post-treatment	2.89878	0		BI-SM-T
post-treatment	1.55061	0		BI-SM-T
post-treatment	2.8462	8		BI-SM-T
post-treatment	3.20909	0		BI-SM-T
post-treatment	1.49123	8		BI-SM-T
post-treatment	1.75139	0		BI-SM-T
post-treatment	2.47375	0		BI-SM-T
post-treatment	2.53927	8		BI-SM-T
post-treatment	2.15985	0		BI-SM-T
post-treatment	3.7682	0		BI-SM-T
post-treatment	1.04157	8		BI-SM-T
post-treatment	2.97758	0		BI-SM-T
post-treatment	1.4495	0		BI-SM-T
post-treatment	1.4796	0		BI-SM-T
post-treatment	1.92139	0		BI-SM-T
post-treatment	2.31511	0		BI-SM-T
post-treatment	1.93474	0		BI-SM-T
post-treatment	2.38876	0		BI-SM-T
post-treatment	1.75996	0		BI-SM-T
post-treatment	2.52894	0		BI-SM-T
post-treatment	2.4815	0		BI-SM-T
post-treatment	2.58815	0		BI-SM-T
post-treatment	1.24544	0		BI-SM-T
post-treatment	1.88894	0		BI-SM-T
post-treatment	2.66573	0		BI-SM-T
post-treatment	2.12152	0		BI-SM-T
post-treatment	1.66169	0		BI-SM-T
post-treatment	2.56888	8		BI-SM-T
post-treatment	2.00539	0		BI-SM-T
post-treatment	1.91847	0		BI-SM-T
post-treatment	3.11629	0		BI-SM-T
post-treatment	2.27795	0		BI-SM-T
post-treatment	2.24221	0		BI-SM-T
post-treatment	2.03455	0		BI-SM-T
post-treatment	1.84976	0		BI-SM-T
post-treatment	2.18141	0		BI-SM-T
post-treatment	1.34941	0		BI-SM-T
post-treatment	1.95422	0		BI-SM-T
post-treatment	1.7175	2		BI-SM-T
post-treatment	1.65191	8		BI-SM-T
post-treatment	3.39085	0		BI-SM-T
post-treatment	1.49321	0		BI-SM-T
post-treatment	2.69633	0		BI-SM-T
post-treatment	1.60387	0		BI-SM-T
post-treatment	3.72134	8		BI-SM-T
post-treatment	2.43163	0		BI-SM-T
post-treatment	3.12292	0		BI-SM-T
post-treatment	2.66168	0		BI-SM-T
post-treatment	1.73865	0		BI-SM-T
post-treatment	2.29825	0		BI-SM-T
post-treatment	2.0847	0		BI-SM-T
post-treatment	2.09699	0		BI-SM-T
post-treatment	1.75655	0		BI-SM-T
post-treatment	2.136	0		BI-SM-T
post-treatment	1.86313	0		BI-SM-T
post-treatment	1.9567	2		BI-SM-T
post-treatment	2.35952	0		BI-SM-T
post-treatment	1.73206	0		BI-SM-T
post-treatment	2.25794	0		BI-SM-T
post-treatment	2.17808	0		BI-SM-T
post-treatment	1.97586	0		BI-SM-T
post-treatment	3.14389	0		BI-SM-T
post-treatment	2.15253	8		BI-SM-T
post-treatment	2.14029	0		BI-SM-T
post-treatment	2.05204	0		BI-SM-T
post-treatment	2.3815	8		BI-SM-T
post-treatment	2.22919	0		BI-SM-T
post-treatment	1.30547	0		BI-SM-T
post-treatment	2.77262	0		BI-SM-T
post-treatment	1.78298	0		BI-SM-T
post-treatment	1.8048	8		BI-SM-T
post-treatment	2.99267	0		BI-SM-T
post-treatment	2.05955	0		BI-SM-T
post-treatment	2.48473	0		BI-SM-T
post-treatment	2.742	0		BI-SM-T
post-treatment	2.99068	0		BI-SM-T
post-treatment	1.83949	0		BI-SM-T
post-treatment	3.29666	0		BI-SM-T
post-treatment	2.11598	0		BI-SM-T
post-treatment	2.28714	0		BI-SM-T
post-treatment	1.99317	0		BI-SM-T
post-treatment	2.34405	0		BI-SM-T
post-treatment	3.00536	0		BI-SM-T
post-treatment	2.80781	0		BI-SM-T
post-treatment	2.17598	0		BI-SM-T
post-treatment	2.08177	0		BI-SM-T
post-treatment	2.40166	0		BI-SM-T
post-treatment	2.79398	0		BI-SM-T
post-treatment	1.8763	0		BI-SM-T
post-treatment	2.09534	1		BI-SM-T
post-treatment	3.10261	8		BI-SM-T
post-treatment	2.59871	0		BI-SM-T
post-treatment	1.60556	0		BI-SM-T
post-treatment	2.71873	0		BI-SM-T
post-treatment	2.6165	0		BI-SM-T
post-treatment	1.83079	0		BI-SM-T
post-treatment	2.70253	0		BI-SM-T
post-treatment	2.2903	8		BI-SM-T
post-treatment	2.26737	8		BI-SM-T
post-treatment	2.43786	0		BI-SM-T
post-treatment	2.40052	8		BI-SM-T
post-treatment	2.98501	0		BI-SM-T
post-treatment	2.59509	0		BI-SM-T
post-treatment	1.54633	0		BI-SM-T
post-treatment	2.71048	0		BI-SM-T
post-treatment	1.69698	0		BI-SM-T
post-treatment	2.213	0		BI-SM-T
post-treatment	1.81628	0		BI-SM-T
post-treatment	2.19813	0		BI-SM-T
post-treatment	1.85496	0		BI-SM-T
post-treatment	2.61717	0		BI-SM-T
post-treatment	1.17718	8		BI-SM-T
post-treatment	2.76879	0		BI-SM-T
post-treatment	2.91256	0		BI-SM-T
post-treatment	2.28088	0		BI-SM-T
post-treatment	2.72384	0		BI-SM-T
post-treatment	1.75975	0		BI-SM-T
post-treatment	2.64146	0		BI-SM-T
post-treatment	1.8759	0		BI-SM-T
post-treatment	1.68617	0		BI-SM-T
post-treatment	1.94417	0		BI-SM-T
post-treatment	3.14437	0		BI-SM-T
post-treatment	2.95534	0		BI-SM-T
post-treatment	1.84034	2		BI-SM-T
post-treatment	1.94226	8		BI-SM-T
post-treatment	1.73328	0		BI-SM-T
post-treatment	3.41	0		BI-SM-T
post-treatment	2.28218	0		BI-SM-T
post-treatment	1.14273	0		BI-SM-T
post-treatment	2.86528	0		BI-SM-T
post-treatment	1.77887	0		BI-SM-T
post-treatment	2.78982	0		BI-SM-T
post-treatment	1.59187	0		BI-SM-T
post-treatment	2.09158	0		BI-SM-T
post-treatment	1.65699	0		BI-SM-T
post-treatment	2.72773	0		BI-SM-T
post-treatment	2.33586	0		BI-SM-T
post-treatment	2.16535	0		BI-SM-T
post-treatment	1.86897	0		BI-SM-T
post-treatment	3.20195	0		BI-SM-T
post-treatment	2.23313	0		BI-SM-T
post-treatment	1.79024	0		BI-SM-T
post-treatment	2.86213	0		BI-SM-T
post-treatment	2.30383	0		BI-SM-T
post-treatment	2.74886	0		BI-SM-T
post-treatment	2.05037	0		BI-SM-T
post-treatment	2.8008	0		BI-SM-T
post-treatment	1.67458	0		BI-SM-T
post-treatment	2.72169	0		BI-SM-T
post-treatment	2.00919	0		BI-SM-T
post-treatment	2.53661	0		BI-SM-T
post-treatment	2.40854	8		BI-SM-T
post-treatment	1.8869	0		BI-SM-T
post-treatment	2.72741	0		BI-SM-T
post-treatment	2.43563	0		BI-SM-T
post-treatment	1.84115	0		BI-SM-T
post-treatment	1.70096	0		BI-SM-T
post-treatment	4.02184	0		BI-SM-T
post-treatment	3.92891	0		BI-SM-T
post-treatment	1.83522	0		BI-SM-T
post-treatment	2.30858	0		BI-SM-T
post-treatment	2.52738	0		BI-SM-T
post-treatment	1.90198	8		BI-SM-T
post-treatment	2.40393	0		BI-SM-T
post-treatment	2.28647	0		BI-SM-T
post-treatment	2.09607	0		BI-SM-T
post-treatment	1.72588	0		BI-SM-T
post-treatment	1.48658	0		BI-SM-T
post-treatment	2.41424	0		BI-SM-T
post-treatment	2.14578	0		BI-SM-T
post-treatment	1.99477	0		BI-SM-T
post-treatment	1.76223	0		BI-SM-T
post-treatment	2.15215	0		BI-SM-T
post-treatment	2.16784	0		BI-SM-T
post-treatment	1.96555	8		BI-SM-T
post-treatment	1.49767	0		BI-SM-T
post-treatment	2.26641	0		BI-SM-T
post-treatment	2.40851	0		BI-SM-T
post-treatment	2.00535	0		BI-SM-T
post-treatment	2.50249	0		BI-SM-T
post-treatment	1.98808	0		BI-SM-T
post-treatment	2.4651	0		BI-SM-T
post-treatment	3.34116	0		BI-SM-T
post-treatment	1.77585	0		BI-SM-T
post-treatment	2.09852	0		BI-SM-T
post-treatment	1.85552	0		BI-SM-T
post-treatment	1.48983	0		BI-SM-T
post-treatment	1.90912	8		BI-SM-T
post-treatment	2.07645	0		BI-SM-T
post-treatment	1.1245	8		BI-SM-T
post-treatment	1.64122	0		BI-SM-T
post-treatment	4.16145	8		BI-SM-T
post-treatment	1.60396	0		BI-SM-T
post-treatment	1.88655	8		BI-SM-T
post-treatment	2.04523	0		BI-SM-T
post-treatment	2.33753	0		BI-SM-T
post-treatment	2.24584	0		BI-SM-T
post-treatment	2.91625	0		BI-SM-T
post-treatment	3.03748	0		BI-SM-T
post-treatment	2.54695	0		BI-SM-T
post-treatment	2.37128	0		BI-SM-T
post-treatment	2.07173	0		BI-SM-T
post-treatment	1.41619	0		BI-SM-T
post-treatment	2.20162	1		BI-SM-T
post-treatment	2.1283	0		BI-SM-T
post-treatment	1.69768	0		BI-SM-T
post-treatment	3.50939	0		BI-SM-T
post-treatment	2.2513	0		BI-SM-T
post-treatment	2.38432	0		BI-SM-T
post-treatment	1.40129	0		BI-SM-T
post-treatment	2.27956	0		BI-SM-T
post-treatment	2.24131	0		BI-SM-T
post-treatment	3.08758	8		BI-SM-T
post-treatment	2.1435	0		BI-SM-T
post-treatment	1.84723	0		BI-SM-T
post-treatment	1.27256	8		BI-SM-T
post-treatment	2.43158	0		BI-SM-T
post-treatment	1.98682	0		BI-SM-T
post-treatment	1.55314	0		BI-SM-T
post-treatment	1.9388	0		BI-SM-T
post-treatment	2.40434	0		BI-SM-T
post-treatment	2.10572	0		BI-SM-T
post-treatment	2.04659	0		BI-SM-T
post-treatment	1.9105	0		BI-SM-T
post-treatment	2.06578	0		BI-SM-T
post-treatment	2.80025	0		BI-SM-T
post-treatment	2.17387	0		BI-SM-T
post-treatment	2.60326	0		BI-SM-T
post-treatment	2.16825	0		BI-SM-T
post-treatment	2.03892	0		BI-SM-T
post-treatment	1.52728	0		BI-SM-T
post-treatment	2.70997	0		BI-SM-T
post-treatment	2.10867	0		BI-SM-T
post-treatment	1.75942	0		BI-SM-T
post-treatment	2.2707	0		BI-SM-T
post-treatment	2.10132	1		BI-SM-T
post-treatment	2.6924	0		BI-SM-T
post-treatment	2.21193	0		BI-SM-T
post-treatment	2.4944	0		BI-SM-T
post-treatment	2.17792	0		BI-SM-T
post-treatment	2.26373	0		BI-SM-T
post-treatment	2.06814	0		BI-SM-T
post-treatment	2.11412	0		BI-SM-T
post-treatment	1.78076	0		BI-SM-T
post-treatment	3.21615	0		BI-SM-T
post-treatment	1.60805	0		BI-SM-T
post-treatment	2.0938	0		BI-SM-T
post-treatment	3.16374	0		BI-SM-T
post-treatment	2.00848	8		BI-SM-T
post-treatment	2.3543	0		BI-SM-T
post-treatment	2.49038	8		BI-SM-T
post-treatment	2.62054	0		BI-SM-T
post-treatment	1.78857	0		BI-SM-T
post-treatment	2.41711	0		BI-SM-T
post-treatment	2.19044	8		BI-SM-T
post-treatment	2.78068	0		BI-SM-T
post-treatment	3.13255	0		BI-SM-T
post-treatment	1.75443	0		BI-SM-T
post-treatment	1.50126	0		BI-SM-T
post-treatment	1.73504	0		BI-SM-T
post-treatment	1.81766	0		BI-SM-T
post-treatment	1.75368	0		BI-SM-T
post-treatment	2.16165	0		BI-SM-T
post-treatment	2.60967	0		BI-SM-T
post-treatment	2.1973	0		BI-SM-T
post-treatment	1.92597	0		BI-SM-T
post-treatment	1.77775	0		BI-SM-T
post-treatment	1.95151	0		BI-SM-T
post-treatment	1.76148	0		BI-SM-T
post-treatment	2.81007	0		BI-SM-T
post-treatment	1.85036	0		BI-SM-T
post-treatment	1.77354	0		BI-SM-T
post-treatment	3.28495	0		BI-SM-T
post-treatment	1.9191	0		BI-SM-T
post-treatment	2.15524	0		BI-SM-T
post-treatment	3.20112	0		BI-SM-T
post-treatment	1.64658	8		BI-SM-T
post-treatment	2.73318	8		BI-SM-T
post-treatment	2.15146	0		BI-SM-T
post-treatment	1.7513	0		BI-SM-T
post-treatment	1.5795	0		BI-SM-T
post-treatment	1.18728	0		BI-SM-T
post-treatment	2.23485	0		BI-SM-T
post-treatment	2.99798	0		BI-SM-T
post-treatment	2.10941	0		BI-SM-T
post-treatment	1.49949	8		BI-SM-T
post-treatment	1.70318	0		BI-SM-T
post-treatment	2.29341	0		BI-SM-T
post-treatment	1.56405	0		BI-SM-T
post-treatment	2.2205	0		BI-SM-T
post-treatment	1.45076	0		BI-SM-T
post-treatment	2.58876	0		BI-SM-T
post-treatment	2.44133	0		BI-SM-T
post-treatment	3.14828	6		BI-SM-T
post-treatment	2.83894	0		BI-SM-T
post-treatment	1.63697	0		BI-SM-T
post-treatment	1.12209	0		BI-SM-T
post-treatment	1.57272	8		BI-SM-T
post-treatment	2.43622	0		BI-SM-T
post-treatment	1.3207	0		BI-SM-T
post-treatment	2.61577	0		BI-SM-T
post-treatment	3.27052	0		BI-SM-T
post-treatment	1.54036	8		BI-SM-T
post-treatment	2.19186	0		BI-SM-T
post-treatment	2.07135	0		BI-SM-T
post-treatment	2.18501	0		BI-SM-T
post-treatment	2.07334	0		BI-SM-T
post-treatment	1.82279	0		BI-SM-T
post-treatment	2.898	0		BI-SM-T
post-treatment	1.34323	0		BI-SM-T
post-treatment	1.56385	2		BI-SM-T
post-treatment	2.11097	0		BI-SM-T
post-treatment	2.40555	8		BI-SM-T
post-treatment	1.81761	0		BI-SM-T
post-treatment	1.56561	0		BI-SM-T
post-treatment	1.85105	0		BI-SM-T
post-treatment	2.228	0		BI-SM-T
post-treatment	1.928	0		BI-SM-T
post-treatment	2.2075	0		BI-SM-T
post-treatment	1.93143	8		BI-SM-T
post-treatment	1.85339	0		BI-SM-T
post-treatment	2.47712	0		BI-SM-T
post-treatment	2.21374	0		BI-SM-T
post-treatment	3.20415	0		BI-SM-T
post-treatment	3.2105	0		BI-SM-T
post-treatment	2.32966	0		BI-SM-T
post-treatment	2.438	0		BI-SM-T
post-treatment	2.37909	0		BI-SM-T
post-treatment	2.46217	0		BI-SM-T
post-treatment	2.5246	0		BI-SM-T
post-treatment	2.37096	0		BI-SM-T
post-treatment	1.71266	8		BI-SM-T
post-treatment	2.13698	0		BI-SM-T
post-treatment	1.37291	0		BI-SM-T
post-treatment	0.928809	8		BI-SM-T
post-treatment	1.11343	0		BI-SM-T
post-treatment	1.95962	0		BI-SM-T
post-treatment	2.23929	0		BI-SM-T
post-treatment	1.71089	0		BI-SM-T
post-treatment	2.66159	0		BI-SM-T
post-treatment	1.73656	0		BI-SM-T
post-treatment	3.97316	0		BI-SM-T
post-treatment	2.07575	0		BI-SM-T
post-treatment	2.07051	0		BI-SM-T
post-treatment	1.74858	0		BI-SM-T
post-treatment	2.45116	0		BI-SM-T
post-treatment	2.17272	0		BI-SM-T
post-treatment	2.82227	2		BI-SM-T
post-treatment	2.456	0		BI-SM-T
post-treatment	2.15911	8		BI-SM-T
post-treatment	2.46231	0		BI-SM-T
post-treatment	2.09714	0		BI-SM-T
post-treatment	3.10454	0		BI-SM-T
post-treatment	2.61424	0		BI-SM-T
post-treatment	2.14146	0		BI-SM-T
post-treatment	2.07922	0		BI-SM-T
post-treatment	1.99959	8		BI-SM-T
post-treatment	2.90471	0		BI-SM-T
post-treatment	1.17918	0		BI-SM-T
post-treatment	2.60584	0		BI-SM-T
post-treatment	2.81435	0		BI-SM-T
post-treatment	2.77552	0		BI-SM-T
post-treatment	0.863866	0		BI-SM-T
post-treatment	2.90626	0		BI-SM-T
post-treatment	2.48021	0		BI-SM-T
post-treatment	1.79954	0		BI-SM-T
post-treatment	3.17591	0		BI-SM-T
post-treatment	1.51581	0		BI-SM-T
post-treatment	3.33827	0		BI-SM-T
post-treatment	1.0508	8		BI-SM-T
post-treatment	1.92601	0		BI-SM-T
post-treatment	2.93943	0		BI-SM-T
post-treatment	1.93351	0		BI-SM-T
post-treatment	1.86193	0		BI-SM-T
post-treatment	1.93098	0		BI-SM-T
post-treatment	1.47131	0		BI-SM-T
post-treatment	2.02013	0		BI-SM-T
post-treatment	2.51695	0		BI-SM-T
post-treatment	2.30191	0		BI-SM-T
post-treatment	2.3085	0		BI-SM-T
post-treatment	2.29738	0		BI-SM-T
post-treatment	2.33692	0		BI-SM-T
post-treatment	1.82346	0		BI-SM-T
post-treatment	2.99328	0		BI-SM-T
post-treatment	1.80494	0		BI-SM-T
post-treatment	2.11581	1		BI-SM-T
post-treatment	1.98974	0		BI-SM-T
post-treatment	1.79664	0		BI-SM-T
post-treatment	3.55167	0		BI-SM-T
post-treatment	2.63647	0		BI-SM-T
post-treatment	2.07541	0		BI-SM-T
post-treatment	1.43628	0		BI-SM-T
post-treatment	0.997348	8		BI-SM-T
post-treatment	2.8228	0		BI-SM-T
post-treatment	1.80159	0		BI-SM-T
post-treatment	3.34734	0		BI-SM-T
post-treatment	1.53708	0		BI-SM-T
post-treatment	3.58905	0		BI-SM-T
post-treatment	1.70616	8		BI-SM-T
post-treatment	1.94158	0		BI-SM-T
post-treatment	3.4541	0		BI-SM-T
post-treatment	2.49353	0		BI-SM-T
post-treatment	1.08129	0		BI-SM-T
post-treatment	1.32107	0		BI-SM-T
post-treatment	2.21317	0		BI-SM-T
post-treatment	2.83088	0		BI-SM-T
post-treatment	3.33539	0		BI-SM-T
post-treatment	2.55427	0		BI-SM-T
post-treatment	1.88451	0		BI-SM-T
post-treatment	1.64688	0		BI-SM-T
post-treatment	2.70328	0		BI-SM-T
post-treatment	2.17511	0		BI-SM-T
post-treatment	2.52499	0		BI-SM-T
post-treatment	2.11342	0		BI-SM-T
post-treatment	2.19038	0		BI-SM-T
post-treatment	2.45314	0		BI-SM-T
post-treatment	2.54635	0		BI-SM-T
post-treatment	2.34016	0		BI-SM-T
post-treatment	3.45263	0		BI-SM-T
post-treatment	1.90034	0		BI-SM-T
post-treatment	1.70485	0		BI-SM-T
post-treatment	0.989187	6		BI-WJMI-T
post-treatment	2.72507	6		BI-WJMI-T
post-treatment	1.36937	6		BI-WJMI-T
post-treatment	0.177185	6		BI-WJMI-T
post-treatment	0.810075	6		BI-WJMI-T
post-treatment	0.377086	6		BI-WJMI-T
post-treatment	3.31499	6		BI-WJMI-T
post-treatment	2.62644	6		BI-WJMI-T
post-treatment	2.75841	6		BI-WJMI-T
post-treatment	2.53601	6		BI-WJMI-T
post-treatment	1.93806	6		BI-WJMI-T
post-treatment	2.53681	6		BI-WJMI-T
post-treatment	0.519706	6		BI-WJMI-T
post-treatment	1.36631	6		BI-WJMI-T
post-treatment	1.87978	6		BI-WJMI-T
post-treatment	1.28615	6		BI-WJMI-T
post-treatment	0.263867	6		BI-WJMI-T
post-treatment	2.09663	6		BI-WJMI-T
post-treatment	1.14599	6		BI-WJMI-T
post-treatment	1.62134	6		BI-WJMI-T
post-treatment	2.1053	6		BI-WJMI-T
post-treatment	0.297284	6		BI-WJMI-T
post-treatment	1.61795	6		BI-WJMI-T
post-treatment	0.792523	6		BI-WJMI-T
post-treatment	1.56571	6		BI-WJMI-T
post-treatment	-0.052944	6		BI-WJMI-T
post-treatment	1.87977	6		BI-WJMI-T
post-treatment	0.979968	6		BI-WJMI-T
post-treatment	1.60483	6		BI-WJMI-T
post-treatment	2.14047	6		BI-WJMI-T
post-treatment	1.50684	6		BI-WJMI-T
post-treatment	0.2089	6		BI-WJMI-T
post-treatment	1.49102	6		BI-WJMI-T
post-treatment	0.823283	6		BI-WJMI-T
post-treatment	1.23971	6		BI-WJMI-T
post-treatment	1.68488	6		BI-WJMI-T
post-treatment	1.48112	6		BI-WJMI-T
post-treatment	2.16894	6		BI-WJMI-T
post-treatment	0.686762	6		BI-WJMI-T
post-treatment	1.51102	6		BI-WJMI-T
post-treatment	0.984469	6		BI-WJMI-T
post-treatment	2.12756	6		BI-WJMI-T
post-treatment	1.22601	6		BI-WJMI-T
post-treatment	1.13491	6		BI-WJMI-T
post-treatment	3.07745	6		BI-WJMI-T
post-treatment	1.83827	6		BI-WJMI-T
post-treatment	1.10417	6		BI-WJMI-T
post-treatment	2.04336	6		BI-WJMI-T
post-treatment	2.044	6		BI-WJMI-T
post-treatment	2.3623	6		BI-WJMI-T
post-treatment	1.02556	6		BI-WJMI-T
post-treatment	0.942661	6		BI-WJMI-T
post-treatment	0.748052	6		BI-WJMI-T
post-treatment	1.42077	6		BI-WJMI-T
post-treatment	1.27737	6		BI-WJMI-T
post-treatment	1.67134	6		BI-WJMI-T
post-treatment	2.99864	6		BI-WJMI-T
post-treatment	0.465805	6		BI-WJMI-T
post-treatment	1.13386	6		BI-WJMI-T
post-treatment	2.95926	6		BI-WJMI-T
post-treatment	1.23375	6		BI-WJMI-T
post-treatment	1.67859	6		BI-WJMI-T
post-treatment	1.37441	6		BI-WJMI-T
post-treatment	1.44811	6		BI-WJMI-T
post-treatment	1.91287	6		BI-WJMI-T
post-treatment	1.76501	6		BI-WJMI-T
post-treatment	0.621282	6		BI-WJMI-T
post-treatment	2.66501	6		BI-WJMI-T
post-treatment	0.591083	6		BI-WJMI-T
post-treatment	1.76468	6		BI-WJMI-T
post-treatment	1.7941	6		BI-WJMI-T
post-treatment	0.975662	6		BI-WJMI-T
post-treatment	1.22628	2		BI-WXM-T
post-treatment	2.20958	2		BI-WXM-T
post-treatment	1.28735	2		BI-WXM-T
post-treatment	2.49594	2		BI-WXM-T
post-treatment	1.4537	2		BI-WXM-T
post-treatment	0.716408	2		BI-WXM-T
post-treatment	1.66729	2		BI-WXM-T
post-treatment	2.28192	2		BI-WXM-T
post-treatment	1.54301	2		BI-WXM-T
post-treatment	1.8249	2		BI-WXM-T
post-treatment	1.82461	2		BI-WXM-T
post-treatment	2.88658	2		BI-WXM-T
post-treatment	2.57979	2		BI-WXM-T
post-treatment	1.05381	2		BI-WXM-T
post-treatment	2.14243	2		BI-WXM-T
post-treatment	1.62218	2		BI-WXM-T
post-treatment	2.09418	2		BI-WXM-T
post-treatment	2.26324	2		BI-WXM-T
post-treatment	0.7191	2		BI-WXM-T
post-treatment	0.998085	2		BI-WXM-T
post-treatment	2.87042	2		BI-WXM-T
post-treatment	1.53203	4		BI-WXM-T
post-treatment	1.00297	2		BI-WXM-T
post-treatment	1.15922	2		BI-WXM-T
post-treatment	1.07173	2		BI-WXM-T
post-treatment	1.22596	2		BI-WXM-T
post-treatment	2.8272	2		BI-WXM-T
post-treatment	1.87696	2		BI-WXM-T
post-treatment	1.88033	2		BI-WXM-T
post-treatment	1.83843	2		BI-WXM-T
post-treatment	2.0905	2		BI-WXM-T
post-treatment	1.79283	2		BI-WXM-T
post-treatment	1.65858	2		BI-WXM-T
post-treatment	2.51488	2		BI-WXM-T
post-treatment	2.20974	2		BI-WXM-T
post-treatment	1.70439	2		BI-WXM-T
post-treatment	1.74266	2		BI-WXM-T
post-treatment	1.40254	2		BI-WXM-T
post-treatment	2.56779	2		BI-WXM-T
post-treatment	0.375868	2		BI-WXM-T
post-treatment	1.35088	2		BI-WXM-T
post-treatment	1.57011	2		BI-WXM-T
post-treatment	1.00295	2		BI-WXM-T
post-treatment	1.0074	2		BI-WXM-T
post-treatment	0.0206436	2		BI-WXM-T
post-treatment	2.44573	2		BI-WXM-T
post-treatment	2.20772	2		BI-WXM-T
post-treatment	1.15037	2		BI-WXM-T
post-treatment	1.49268	2		BI-WXM-T
post-treatment	1.75424	2		BI-WXM-T
post-treatment	2.17828	2		BI-WXM-T
post-treatment	2.13106	2		BI-WXM-T
post-treatment	1.58154	2		BI-WXM-T
post-treatment	1.62868	2		BI-WXM-T
post-treatment	2.00603	2		BI-WXM-T
post-treatment	2.29514	2		BI-WXM-T
post-treatment	2.42851	2		BI-WXM-T
post-treatment	0.515592	2		BI-WXM-T
post-treatment	1.72469	3		BI-WXM-T
post-treatment	2.37039	2		BI-WXM-T
post-treatment	2.0032	2		BI-WXM-T
post-treatment	0.955842	3		BI-WXM-T
post-treatment	2.79992	2		BI-WXM-T
post-treatment	2.11791	2		BI-WXM-T
post-treatment	1.49074	2		BI-WXM-T
post-treatment	2.91777	2		BI-WXM-T
post-treatment	2.48152	2		BI-WXM-T
post-treatment	1.9929	2		BI-WXM-T
post-treatment	0.600211	2		BI-WXM-T
post-treatment	2.58702	2		BI-WXM-T
post-treatment	0.972105	2		BI-WXM-T
post-treatment	3.1161	2		BI-WXM-T
post-treatment	1.18688	2		BI-WXM-T
post-treatment	1.41715	2		BI-WXM-T
post-treatment	1.67244	2		BI-WXM-T
post-treatment	1.75966	2		BI-WXM-T
post-treatment	2.99528	2		BI-WXM-T
post-treatment	2.52186	2		BI-WXM-T
post-treatment	2.14686	2		BI-WXM-T
post-treatment	1.77424	2		BI-WXM-T
post-treatment	1.01798	3		BI-WXM-T
post-treatment	2.43011	2		BI-WXM-T
post-treatment	2.35974	2		BI-WXM-T
post-treatment	1.3012	2		BI-WXM-T
post-treatment	1.46041	2		BI-WXM-T
post-treatment	1.48533	2		BI-WXM-T
post-treatment	1.67747	2		BI-WXM-T
post-treatment	1.65287	2		BI-WXM-T
post-treatment	1.06753	2		BI-WXM-T
post-treatment	1.7718	2		BI-WXM-T
post-treatment	2.13753	2		BI-WXM-T
post-treatment	2.75934	2		BI-WXM-T
post-treatment	1.66609	2		BI-WXM-T
post-treatment	1.29361	2		BI-WXM-T
post-treatment	1.65879	2		BI-WXM-T
post-treatment	3.12119	2		BI-WXM-T
post-treatment	1.88579	2		BI-WXM-T
post-treatment	1.41928	3		BI-WXM-T
post-treatment	1.47071	2		BI-WXM-T
post-treatment	2.18778	2		BI-WXM-T
post-treatment	1.66728	2		BI-WXM-T
post-treatment	1.67746	2		BI-WXM-T
post-treatment	2.06972	2		BI-WXM-T
post-treatment	1.69603	2		BI-WXM-T
post-treatment	1.04333	2		BI-WXM-T
post-treatment	2.41417	2		BI-WXM-T
post-treatment	1.54939	2		BI-WXM-T
post-treatment	2.52514	2		BI-WXM-T
post-treatment	1.3408	2		BI-WXM-T
post-treatment	2.24351	2		BI-WXM-T
post-treatment	1.38211	2		BI-WXM-T
post-treatment	1.86118	2		BI-WXM-T
post-treatment	1.2027	2		BI-WXM-T
post-treatment	2.24263	2		BI-WXM-T
post-treatment	1.13399	2		BI-WXM-T
post-treatment	1.83254	2		BI-WXM-T
post-treatment	2.55043	2		BI-WXM-T
post-treatment	0.917021	2		BI-WXM-T
post-treatment	1.87759	2		BI-WXM-T
post-treatment	2.54791	2		BI-WXM-T
post-treatment	1.44164	2		BI-WXM-T
post-treatment	2.41629	3		BI-WXM-T
post-treatment	0.920031	2		BI-WXM-T
post-treatment	1.51281	2		BI-WXM-T
post-treatment	0.612083	2		BI-WXM-T
post-treatment	1.85539	2		BI-WXM-T
post-treatment	2.06638	2		BI-WXM-T
post-treatment	1.36012	2		BI-WXM-T
post-treatment	1.18225	2		BI-WXM-T
post-treatment	1.97365	2		BI-WXM-T
post-treatment	1.9481	2		BI-WXM-T
post-treatment	1.7684	2		BI-WXM-T
post-treatment	1.55638	2		BI-WXM-T
post-treatment	1.64444	2		BI-WXM-T
post-treatment	1.57321	2		BI-WXM-T
post-treatment	0.915938	2		BI-WXM-T
post-treatment	2.69468	2		BI-WXM-T
post-treatment	1.22826	2		BI-WXM-T
post-treatment	2.61974	2		BI-WXM-T
post-treatment	3.30162	2		BI-WXM-T
post-treatment	2.75926	2		BI-WXM-T
post-treatment	1.74316	2		BI-WXM-T
post-treatment	2.72315	2		BI-WXM-T
post-treatment	1.42652	2		BI-WXM-T
post-treatment	1.45837	2		BI-WXM-T
post-treatment	1.73074	2		BI-WXM-T
post-treatment	2.22598	2		BI-WXM-T
post-treatment	1.8112	2		BI-WXM-T
post-treatment	0.900352	2		BI-WXM-T
post-treatment	1.0529	3		BI-WXM-T
post-treatment	1.93301	2		BI-WXM-T
post-treatment	1.28926	2		BI-WXM-T
post-treatment	1.82794	2		BI-WXM-T
post-treatment	2.79786	2		BI-WXM-T
post-treatment	2.89249	2		BI-WXM-T
post-treatment	2.41852	2		BI-WXM-T
post-treatment	2.15503	2		BI-WXM-T
post-treatment	1.2789	2		BI-WXM-T
post-treatment	2.41557	2		BI-WXM-T
post-treatment	2.01708	2		BI-WXM-T
post-treatment	2.46796	2		BI-WXM-T
post-treatment	1.47192	2		BI-WXM-T
post-treatment	1.48814	2		BI-WXM-T
post-treatment	1.7695	2		BI-WXM-T
post-treatment	2.20678	2		BI-WXM-T
post-treatment	1.9824	2		BI-WXM-T
post-treatment	1.64395	2		BI-WXM-T
post-treatment	2.09658	2		BI-WXM-T
post-treatment	2.91396	2		BI-WXM-T
post-treatment	1.31822	2		BI-WXM-T
post-treatment	2.49392	2		BI-WXM-T
post-treatment	1.06291	2		BI-WXM-T
post-treatment	1.11273	2		BI-WXM-T
post-treatment	1.21062	2		BI-WXM-T
post-treatment	1.0716	2		BI-WXM-T
post-treatment	1.68404	2		BI-WXM-T
post-treatment	2.26773	2		BI-WXM-T
post-treatment	1.45128	2		BI-WXM-T
post-treatment	1.94805	2		BI-WXM-T
post-treatment	1.24919	2		BI-WXM-T
post-treatment	1.37984	2		BI-WXM-T
post-treatment	2.2651	2		BI-WXM-T
post-treatment	1.89216	2		BI-WXM-T
post-treatment	1.74282	2		BI-WXM-T
post-treatment	1.42673	2		BI-WXM-T
post-treatment	2.7046	2		BI-WXM-T
post-treatment	1.36439	3		BI-WXM-T
post-treatment	3.63103	2		BI-WXM-T
post-treatment	1.36231	2		BI-WXM-T
post-treatment	2.2777	2		BI-WXM-T
post-treatment	1.4164	2		BI-WXM-T
post-treatment	3.3308	2		BI-WXM-T
post-treatment	2.88396	8		BI-WXM-T
post-treatment	3.27226	2		BI-WXM-T
post-treatment	2.48341	2		BI-WXM-T
post-treatment	0.661075	2		BI-WXM-T
post-treatment	1.58701	2		BI-WXM-T
post-treatment	2.45635	2		BI-WXM-T
post-treatment	1.24941	2		BI-WXM-T
post-treatment	2.63629	2		BI-WXM-T
post-treatment	3.1541	2		BI-WXM-T
post-treatment	2.9528	2		BI-WXM-T
post-treatment	1.7269	2		BI-WXM-T
post-treatment	2.684	2		BI-WXM-T
post-treatment	1.61721	2		BI-WXM-T
post-treatment	1.34529	3		BI-WXM-T
post-treatment	2.59403	2		BI-WXM-T
post-treatment	1.26335	2		BI-WXM-T
post-treatment	2.21376	2		BI-WXM-T
post-treatment	2.1167	2		BI-WXM-T
post-treatment	1.39373	2		BI-WXM-T
post-treatment	1.08378	2		BI-WXM-T
post-treatment	2.82432	2		BI-WXM-T
post-treatment	1.544	2		BI-WXM-T
post-treatment	1.54684	2		BI-WXM-T
post-treatment	1.06494	2		BI-WXM-T
post-treatment	1.80237	2		BI-WXM-T
post-treatment	1.81496	2		BI-WXM-T
post-treatment	1.1855	2		BI-WXM-T
post-treatment	2.85755	2		BI-WXM-T
post-treatment	1.26688	2		BI-WXM-T
post-treatment	2.68643	2		BI-WXM-T
post-treatment	3.20218	2		BI-WXM-T
post-treatment	1.62742	2		BI-WXM-T
post-treatment	2.84542	2		BI-WXM-T
post-treatment	2.29182	2		BI-WXM-T
post-treatment	1.92453	2		BI-WXM-T
post-treatment	1.14147	2		BI-WXM-T
post-treatment	1.36714	2		BI-WXM-T
post-treatment	2.21018	2		BI-WXM-T
post-treatment	1.71412	2		BI-WXM-T
post-treatment	1.47346	2		BI-WXM-T
post-treatment	1.64376	2		BI-WXM-T
post-treatment	2.22612	2		BI-WXM-T
post-treatment	2.54685	2		BI-WXM-T
post-treatment	1.70623	2		BI-WXM-T
post-treatment	1.71036	2		BI-WXM-T
post-treatment	2.06953	2		BI-WXM-T
post-treatment	2.53051	2		BI-WXM-T
post-treatment	1.62031	2		BI-WXM-T
post-treatment	1.8557	2		BI-WXM-T
post-treatment	2.35678	2		BI-WXM-T
post-treatment	1.69578	2		BI-WXM-T
post-treatment	1.40865	2		BI-WXM-T
post-treatment	2.02699	2		BI-WXM-T
post-treatment	1.17843	2		BI-WXM-T
post-treatment	2.23089	2		BI-WXM-T
post-treatment	1.23626	2		BI-WXM-T
post-treatment	2.0636	2		BI-WXM-T
post-treatment	1.70327	2		BI-WXM-T
post-treatment	1.87917	2		BI-WXM-T
post-treatment	1.24339	2		BI-WXM-T
post-treatment	0.826134	2		BI-WXM-T
post-treatment	1.74148	2		BI-WXM-T
post-treatment	1.16523	2		BI-WXM-T
post-treatment	2.64085	2		BI-WXM-T
post-treatment	2.09495	2		BI-WXM-T
post-treatment	1.28294	2		BI-WXM-T
post-treatment	0.912782	2		BI-WXM-T
post-treatment	1.29814	2		BI-WXM-T
post-treatment	1.39483	2		BI-WXM-T
post-treatment	0.73419	2		BI-WXM-T
post-treatment	1.19255	2		BI-WXM-T
post-treatment	1.24588	2		BI-WXM-T
post-treatment	1.56212	4		BI-WXM-T
post-treatment	2.34118	2		BI-WXM-T
post-treatment	1.92101	2		BI-WXM-T
post-treatment	2.42158	2		BI-WXM-T
post-treatment	2.09343	2		BI-WXM-T
post-treatment	1.43838	2		BI-WXM-T
post-treatment	1.13179	2		BI-WXM-T
post-treatment	0.908259	3		BI-WXM-T
post-treatment	0.767598	2		BI-WXM-T
post-treatment	2.81288	2		BI-WXM-T
post-treatment	1.67007	2		BI-WXM-T
post-treatment	1.69826	2		BI-WXM-T
post-treatment	1.59448	2		BI-WXM-T
post-treatment	2.38796	2		BI-WXM-T
post-treatment	1.07808	2		BI-WXM-T
post-treatment	1.7625	2		BI-WXM-T
post-treatment	1.33036	2		BI-WXM-T
post-treatment	2.32632	2		BI-WXM-T
post-treatment	2.53838	2		BI-WXM-T
post-treatment	1.38382	2		BI-WXM-T
post-treatment	1.08832	2		BI-WXM-T
post-treatment	1.81758	2		BI-WXM-T
post-treatment	1.85077	2		BI-WXM-T
post-treatment	1.25602	2		BI-WXM-T
post-treatment	1.8329	2		BI-WXM-T
post-treatment	2.88638	2		BI-WXM-T
post-treatment	1.28621	2		BI-WXM-T
post-treatment	1.32479	2		BI-WXM-T
post-treatment	2.47766	2		BI-WXM-T
post-treatment	0.391946	2		BI-WXM-T
post-treatment	2.18328	2		BI-WXM-T
post-treatment	2.86991	2		BI-WXM-T
post-treatment	0.698227	2		BI-WXM-T
post-treatment	2.2184	2		BI-WXM-T
post-treatment	2.39666	2		BI-WXM-T
post-treatment	2.46148	2		BI-WXM-T
post-treatment	1.69488	2		BI-WXM-T
post-treatment	2.96553	2		BI-WXM-T
post-treatment	2.05298	2		BI-WXM-T
post-treatment	1.56239	2		BI-WXM-T
post-treatment	1.18014	3		BI-WXM-T
post-treatment	1.48905	2		BI-WXM-T
post-treatment	2.77973	2		BI-WXM-T
post-treatment	1.81351	2		BI-WXM-T
post-treatment	1.2099	2		BI-WXM-T
post-treatment	1.59325	2		BI-WXM-T
post-treatment	1.8617	2		BI-WXM-T
post-treatment	2.33212	2		BI-WXM-T
post-treatment	1.598	2		BI-WXM-T
post-treatment	1.57064	2		BI-WXM-T
post-treatment	1.83596	3		BI-WXM-T
post-treatment	2.25963	2		BI-WXM-T
post-treatment	1.97024	2		BI-WXM-T
post-treatment	1.21647	2		BI-WXM-T
post-treatment	0.943253	2		BI-WXM-T
post-treatment	1.01939	2		BI-WXM-T
post-treatment	2.40116	4		BI-WXM-T
post-treatment	1.41696	2		BI-WXM-T
post-treatment	0.886774	2		BI-WXM-T
post-treatment	3.77435	2		BI-WXM-T
post-treatment	1.36144	2		BI-WXM-T
post-treatment	2.07644	2		BI-WXM-T
post-treatment	1.95767	2		BI-WXM-T
post-treatment	1.69659	2		BI-WXM-T
post-treatment	2.33152	2		BI-WXM-T
post-treatment	1.50273	2		BI-WXM-T
post-treatment	1.99666	2		BI-WXM-T
post-treatment	2.99927	2		BI-WXM-T
post-treatment	1.72496	2		BI-WXM-T
post-treatment	1.46058	2		BI-WXM-T
post-treatment	1.2636	2		BI-WXM-T
post-treatment	1.12524	2		BI-WXM-T
post-treatment	2.10697	2		BI-WXM-T
post-treatment	1.86187	2		BI-WXM-T
post-treatment	1.51258	2		BI-WXM-T
post-treatment	2.41058	2		BI-WXM-T
post-treatment	2.17991	2		BI-WXM-T
post-treatment	0.328538	2		BI-WXM-T
post-treatment	1.46329	2		BI-WXM-T
post-treatment	3.5901	2		BI-WXM-T
post-treatment	1.34583	2		BI-WXM-T
post-treatment	1.82997	2		BI-WXM-T
post-treatment	1.33389	2		BI-WXM-T
post-treatment	3.07633	2		BI-WXM-T
post-treatment	1.77171	2		BI-WXM-T
post-treatment	1.32234	2		BI-WXM-T
post-treatment	3.07704	2		BI-WXM-T
post-treatment	1.80287	2		BI-WXM-T
post-treatment	1.25119	2		BI-WXM-T
post-treatment	1.71713	2		BI-WXM-T
post-treatment	2.00997	2		BI-WXM-T
post-treatment	0.722082	2		BI-WXM-T
post-treatment	0.75375	2		BI-WXM-T
post-treatment	1.55993	2		BI-WXM-T
post-treatment	1.05374	2		BI-WXM-T
post-treatment	2.01656	2		BI-WXM-T
post-treatment	2.2298	2		BI-WXM-T
post-treatment	2.40909	2		BI-WXM-T
post-treatment	2.08342	2		BI-WXM-T
post-treatment	1.91949	2		BI-WXM-T
post-treatment	2.40028	2		BI-WXM-T
post-treatment	1.40021	2		BI-WXM-T
post-treatment	3.56311	2		BI-WXM-T
post-treatment	1.77782	2		BI-WXM-T
post-treatment	1.16262	2		BI-WXM-T
post-treatment	2.95226	2		BI-WXM-T
post-treatment	1.80965	4		BI-WXM-T
post-treatment	1.29386	2		BI-WXM-T
post-treatment	1.95058	2		BI-WXM-T
post-treatment	1.76004	2		BI-WXM-T
post-treatment	1.68252	2		BI-WXM-T
post-treatment	1.15114	2		BI-WXM-T
post-treatment	1.47084	2		BI-WXM-T
post-treatment	2.57089	2		BI-WXM-T
post-treatment	1.99883	2		BI-WXM-T
post-treatment	2.35623	2		BI-WXM-T
post-treatment	2.21767	2		BI-WXM-T
post-treatment	2.49732	3		BI-WXM-T
post-treatment	3.21112	2		BI-WXM-T
post-treatment	1.3553	2		BI-WXM-T
post-treatment	1.68301	2		BI-WXM-T
post-treatment	1.41979	2		BI-WXM-T
post-treatment	1.79668	2		BI-WXM-T
post-treatment	1.95625	2		BI-WXM-T
post-treatment	1.63851	2		BI-WXM-T
post-treatment	2.18855	2		BI-WXM-T
post-treatment	1.80647	2		BI-WXM-T
post-treatment	1.35744	2		BI-WXM-T
post-treatment	2.50838	2		BI-WXM-T
post-treatment	1.81209	2		BI-WXM-T
post-treatment	1.43303	2		BI-WXM-T
post-treatment	1.57177	2		BI-WXM-T
post-treatment	2.59161	2		BI-WXM-T
post-treatment	1.93423	2		BI-WXM-T
post-treatment	2.3643	2		BI-WXM-T
post-treatment	1.3347	2		BI-WXM-T
post-treatment	1.97854	2		BI-WXM-T
post-treatment	1.61035	2		BI-WXM-T
post-treatment	2.96232	2		BI-WXM-T
post-treatment	0.430476	2		BI-WXM-T
post-treatment	3.18452	2		BI-WXM-T
post-treatment	2.18829	2		BI-WXM-T
post-treatment	2.10822	2		BI-WXM-T
post-treatment	2.868	2		BI-WXM-T
post-treatment	1.11471	2		BI-WXM-T
post-treatment	2.27835	2		BI-WXM-T
post-treatment	1.97828	2		BI-WXM-T
post-treatment	3.41811	2		BI-WXM-T
post-treatment	1.90269	2		BI-WXM-T
post-treatment	1.41	2		BI-WXM-T
post-treatment	1.66324	2		BI-WXM-T
post-treatment	1.88328	2		BI-WXM-T
post-treatment	1.86768	2		BI-WXM-T
post-treatment	1.83015	2		BI-WXM-T
post-treatment	2.14231	2		BI-WXM-T
post-treatment	1.99324	2		BI-WXM-T
post-treatment	2.1236	2		BI-WXM-T
post-treatment	1.02056	2		BI-WXM-T
post-treatment	1.84649	2		BI-WXM-T
post-treatment	1.45773	2		BI-WXM-T
post-treatment	1.60085	2		BI-WXM-T
post-treatment	1.94813	2		BI-WXM-T
post-treatment	2.82563	2		BI-WXM-T
post-treatment	2.92328	2		BI-WXM-T
post-treatment	1.53822	2		BI-WXM-T
post-treatment	2.71715	2		BI-WXM-T
post-treatment	1.8898	2		BI-WXM-T
post-treatment	2.02082	2		BI-WXM-T
post-treatment	0.830153	2		BI-WXM-T
post-treatment	1.30101	2		BI-WXM-T
post-treatment	1.73734	2		BI-WXM-T
post-treatment	2.06707	2		BI-WXM-T
post-treatment	1.74497	2		BI-WXM-T
post-treatment	1.90929	2		BI-WXM-T
post-treatment	2.39762	2		BI-WXM-T
post-treatment	2.33445	2		BI-WXM-T
post-treatment	0.938289	4		BI-WXM-T
post-treatment	2.43874	2		BI-WXM-T
post-treatment	3.18247	2		BI-WXM-T
post-treatment	1.87903	2		BI-WXM-T
post-treatment	2.3525	2		BI-WXM-T
post-treatment	1.36437	2		BI-WXM-T
post-treatment	1.5821	2		BI-WXM-T
post-treatment	0.86247	2		BI-WXM-T
post-treatment	3.00532	2		BI-WXM-T
post-treatment	1.73392	2		BI-WXM-T
post-treatment	1.324	2		BI-WXM-T
post-treatment	1.80925	2		BI-WXM-T
post-treatment	2.47049	2		BI-WXM-T
post-treatment	1.97837	2		BI-WXM-T
post-treatment	1.04098	2		BI-WXM-T
post-treatment	2.92746	2		BI-WXM-T
post-treatment	1.14386	2		BI-WXM-T
post-treatment	2.18021	3		BI-WXM-T
post-treatment	3.06059	2		BI-WXM-T
post-treatment	0.549458	2		BI-WXM-T
post-treatment	1.81398	2		BI-WXM-T
post-treatment	2.54808	2		BI-WXM-T
post-treatment	2.62989	2		BI-WXM-T
post-treatment	0.924555	2		BI-WXM-T
post-treatment	2.05325	2		BI-WXM-T
post-treatment	1.53498	2		BI-WXM-T
post-treatment	2.79466	2		BI-WXM-T
post-treatment	2.03432	2		BI-WXM-T
post-treatment	1.70747	2		BI-WXM-T
post-treatment	2.32745	2		BI-WXM-T
post-treatment	1.54763	2		BI-WXM-T
post-treatment	0.691174	2		BI-WXM-T
post-treatment	1.21195	2		BI-WXM-T
post-treatment	1.46198	2		BI-WXM-T
post-treatment	0.911092	2		BI-WXM-T
post-treatment	2.66461	2		BI-WXM-T
post-treatment	2.54221	2		BI-WXM-T
post-treatment	2.26155	2		BI-WXM-T
post-treatment	1.17833	2		BI-WXM-T
post-treatment	1.99437	2		BI-WXM-T
post-treatment	2.41745	2		BI-WXM-T
post-treatment	2.59089	2		BI-WXM-T
post-treatment	0.910974	2		BI-WXM-T
post-treatment	2.48255	2		BI-WXM-T
post-treatment	1.92453	2		BI-WXM-T
post-treatment	1.84659	2		BI-WXM-T
post-treatment	1.87771	2		BI-WXM-T
post-treatment	1.97228	2		BI-WXM-T
post-treatment	1.65598	2		BI-WXM-T
post-treatment	2.56304	2		BI-WXM-T
post-treatment	1.54732	2		BI-WXM-T
post-treatment	1.88382	2		BI-WXM-T
post-treatment	2.03023	2		BI-WXM-T
post-treatment	3.04246	2		BI-WXM-T
post-treatment	2.21396	2		BI-WXM-T
post-treatment	2.10671	2		BI-WXM-T
post-treatment	2.62724	2		BI-WXM-T
post-treatment	2.56778	2		BI-WXM-T
post-treatment	1.24707	2		BI-WXM-T
post-treatment	0.709961	2		BI-WXM-T
post-treatment	1.80527	2		BI-WXM-T
post-treatment	1.27217	2		BI-WXM-T
post-treatment	0.748525	2		BI-WXM-T
post-treatment	1.14359	2		BI-WXM-T
post-treatment	0.624908	2		BI-WXM-T
post-treatment	1.4443	2		BI-WXM-T
post-treatment	0.993865	2		BI-WXM-T
post-treatment	0.920909	2		BI-WXM-T
post-treatment	0.889828	2		BI-WXM-T
post-treatment	0.889902	2		BI-WXM-T
post-treatment	2.91706	2		BI-WXM-T
post-treatment	1.43848	2		BI-WXM-T
post-treatment	2.16471	2		BI-WXM-T
post-treatment	1.82838	2		BI-WXM-T
post-treatment	1.76307	2		BI-WXM-T
post-treatment	1.31442	2		BI-WXM-T
post-treatment	1.15875	2		BI-WXM-T
post-treatment	1.92645	2		BI-WXM-T
post-treatment	2.28149	2		BI-WXM-T
post-treatment	1.28587	2		BI-WXM-T
post-treatment	1.96187	2		BI-WXM-T
post-treatment	0.773391	2		BI-WXM-T
post-treatment	1.54345	4		BI-WXM-T
post-treatment	2.02368	2		BI-WXM-T
post-treatment	2.74195	2		BI-WXM-T
post-treatment	1.40473	2		BI-WXM-T
post-treatment	0.885607	2		BI-WXM-T
post-treatment	2.03242	2		BI-WXM-T
post-treatment	1.91403	2		BI-WXM-T
post-treatment	2.72865	2		BI-WXM-T
post-treatment	1.20196	2		BI-WXM-T
post-treatment	2.34685	2		BI-WXM-T
post-treatment	2.29967	2		BI-WXM-T
post-treatment	1.52906	2		BI-WXM-T
post-treatment	1.72009	2		BI-WXM-T
post-treatment	2.23881	2		BI-WXM-T
post-treatment	1.52288	2		BI-WXM-T
post-treatment	0.978884	3		BI-WXM-T
post-treatment	2.05943	2		BI-WXM-T
post-treatment	1.77406	2		BI-WXM-T
post-treatment	2.20659	2		BI-WXM-T
post-treatment	0.264521	2		BI-WXM-T
post-treatment	0.88742	2		BI-WXM-T
post-treatment	2.2982	2		BI-WXM-T
post-treatment	1.96367	3		BI-WXM-T
post-treatment	0.674101	2		BI-WXM-T
post-treatment	1.85779	2		BI-WXM-T
post-treatment	1.02375	2		BI-WXM-T
post-treatment	1.67851	2		BI-WXM-T
post-treatment	1.41365	2		BI-WXM-T
post-treatment	2.35546	2		BI-WXM-T
post-treatment	1.47903	2		BI-WXM-T
post-treatment	1.78001	2		BI-WXM-T
post-treatment	1.76721	2		BI-WXM-T
post-treatment	1.48297	2		BI-WXM-T
post-treatment	0.954791	4		BI-WXM-T
post-treatment	1.18515	2		BI-WXM-T
post-treatment	2.29666	2		BI-WXM-T
post-treatment	2.64872	2		BI-WXM-T
post-treatment	1.14903	2		BI-WXM-T
post-treatment	2.34463	2		BI-WXM-T
post-treatment	2.67599	2		BI-WXM-T
post-treatment	2.28966	2		BI-WXM-T
post-treatment	1.74562	2		BI-WXM-T
post-treatment	2.40954	2		BI-WXM-T
post-treatment	1.65916	2		BI-WXM-T
post-treatment	1.37349	2		BI-WXM-T
post-treatment	1.58239	2		BI-WXM-T
post-treatment	2.18191	2		BI-WXM-T
post-treatment	2.29955	2		BI-WXM-T
post-treatment	1.50453	2		BI-WXM-T
post-treatment	1.59829	2		BI-WXM-T
post-treatment	1.95502	2		BI-WXM-T
post-treatment	1.98403	2		BI-WXM-T
post-treatment	1.94972	2		BI-WXM-T
post-treatment	3.15006	2		BI-WXM-T
post-treatment	3.18709	2		BI-WXM-T
post-treatment	0.270788	3		BI-WXM-T
post-treatment	2.30645	2		BI-WXM-T
post-treatment	1.86145	2		BI-WXM-T
post-treatment	2.49394	2		BI-WXM-T
post-treatment	2.23985	2		BI-WXM-T
post-treatment	1.55897	2		BI-WXM-T
post-treatment	2.50867	2		BI-WXM-T
post-treatment	1.90525	2		BI-WXM-T
post-treatment	2.75572	2		BI-WXM-T
post-treatment	2.26728	2		BI-WXM-T
post-treatment	1.18653	3		BI-WXM-T
post-treatment	1.83212	2		BI-WXM-T
post-treatment	2.79795	2		BI-WXM-T
post-treatment	2.20438	2		BI-WXM-T
post-treatment	1.83104	2		BI-WXM-T
post-treatment	2.62456	2		BI-WXM-T
post-treatment	2.69236	2		BI-WXM-T
post-treatment	2.20294	2		BI-WXM-T
post-treatment	1.66316	2		BI-WXM-T
post-treatment	1.88574	2		BI-WXM-T
post-treatment	3.35609	2		BI-WXM-T
post-treatment	1.67298	2		BI-WXM-T
post-treatment	2.75087	2		BI-WXM-T
post-treatment	2.10916	2		BI-WXM-T
post-treatment	1.72649	2		BI-WXM-T
post-treatment	2.79432	2		BI-WXM-T
post-treatment	2.09292	2		BI-WXM-T
post-treatment	0.915589	2		BI-WXM-T
post-treatment	2.25032	2		BI-WXM-T
post-treatment	2.19774	2		BI-WXM-T
post-treatment	1.32326	3		BI-WXM-T
post-treatment	1.55596	2		BI-WXM-T
post-treatment	1.54607	2		BI-WXM-T
post-treatment	1.7028	2		BI-WXM-T
post-treatment	1.96289	2		BI-WXM-T
post-treatment	2.23895	2		BI-WXM-T
post-treatment	2.11979	2		BI-WXM-T
post-treatment	2.46113	2		BI-WXM-T
post-treatment	0.984275	2		BI-WXM-T
post-treatment	0.794334	2		BI-WXM-T
post-treatment	1.05205	2		BI-WXM-T
post-treatment	2.02817	2		BI-WXM-T
post-treatment	2.08356	2		BI-WXM-T
post-treatment	1.95268	2		BI-WXM-T
post-treatment	2.88034	2		BI-WXM-T
post-treatment	1.04268	2		BI-WXM-T
post-treatment	0.838699	2		BI-WXM-T
post-treatment	2.88509	2		BI-WXM-T
post-treatment	1.83359	2		BI-WXM-T
post-treatment	1.88573	2		BI-WXM-T
post-treatment	2.64688	2		BI-WXM-T
post-treatment	2.4991	2		BI-WXM-T
post-treatment	1.88075	2		BI-WXM-T
pre-treatment	2.62071	5		LSQ210810
pre-treatment	1.30629	5		LSQ210810
pre-treatment	2.53399	5		LSQ210810
pre-treatment	2.75609	5		LSQ210810
pre-treatment	1.81535	5		LSQ210810
pre-treatment	1.52126	5		LSQ210810
pre-treatment	1.55334	5		LSQ210810
pre-treatment	1.65495	5		LSQ210810
pre-treatment	2.08561	5		LSQ210810
pre-treatment	2.30666	5		LSQ210810
pre-treatment	2.42143	5		LSQ210810
pre-treatment	2.54828	5		LSQ210810
pre-treatment	1.89195	5		LSQ210810
pre-treatment	2.18673	5		LSQ210810
pre-treatment	2.74994	5		LSQ210810
pre-treatment	0.867174	5		LSQ210810
pre-treatment	0.582809	5		LSQ210810
pre-treatment	2.16267	5		LSQ210810
pre-treatment	2.11896	5		LSQ210810
pre-treatment	2.74131	5		LSQ210810
pre-treatment	1.95025	5		LSQ210810
pre-treatment	2.58814	5		LSQ210810
pre-treatment	1.8966	5		LSQ210810
pre-treatment	1.62223	5		LSQ210810
pre-treatment	2.49129	5		LSQ210810
pre-treatment	1.61455	5		LSQ210810
pre-treatment	2.43691	5		LSQ210810
pre-treatment	1.58018	5		LSQ210810
pre-treatment	1.83174	5		LSQ210810
pre-treatment	3.42819	5		LSQ210810
pre-treatment	2.354	5		LSQ210810
pre-treatment	3.15512	5		LSQ210810
pre-treatment	2.46095	5		LSQ210810
pre-treatment	1.90025	5		LSQ210810
pre-treatment	1.2454	5		LSQ210810
pre-treatment	2.16073	5		LSQ210810
pre-treatment	1.85256	5		LSQ210810
pre-treatment	2.1493	5		LSQ210810
pre-treatment	1.53565	5		LSQ210810
pre-treatment	2.05102	5		LSQ210810
pre-treatment	3.13369	5		LSQ210810
pre-treatment	1.45259	5		LSQ210810
pre-treatment	2.66931	5		LSQ210810
pre-treatment	2.55389	5		LSQ210810
pre-treatment	3.12308	5		LSQ210810
pre-treatment	2.14339	5		LSQ210810
pre-treatment	2.95014	5		LSQ210810
pre-treatment	1.15398	5		LSQ210810
pre-treatment	3.05267	5		LSQ210810
pre-treatment	2.06204	5		LSQ210810
pre-treatment	2.52338	5		LSQ210810
pre-treatment	1.49471	5		LSQ210810
pre-treatment	2.82987	5		LSQ210810
pre-treatment	2.16026	5		LSQ210810
pre-treatment	3.09694	5		LSQ210810
pre-treatment	0.843315	5		LSQ210810
pre-treatment	1.69126	5		LSQ210810
pre-treatment	2.29583	5		LSQ210810
pre-treatment	2.50719	5		LSQ210810
pre-treatment	2.00779	5		LSQ210810
pre-treatment	1.58164	5		LSQ210810
pre-treatment	1.72622	5		LSQ210810
pre-treatment	1.67742	5		LSQ210810
pre-treatment	2.92637	5		LSQ210810
pre-treatment	2.35507	5		LSQ210810
pre-treatment	1.82326	5		LSQ210810
pre-treatment	1.50653	5		LSQ210810
pre-treatment	2.56145	5		LSQ210810
pre-treatment	3.47808	5		LSQ210810
pre-treatment	3.30702	5		LSQ210810
pre-treatment	3.1177	5		LSQ210810
pre-treatment	0.6395	5		LSQ210810
pre-treatment	1.27965	5		LSQ210810
pre-treatment	2.37349	5		LSQ210810
pre-treatment	1.52213	5		LSQ210810
pre-treatment	2.71288	5		LSQ210810
pre-treatment	2.5468	5		LSQ210810
pre-treatment	2.35229	5		LSQ210810
pre-treatment	1.01959	5		LSQ210810
pre-treatment	1.59779	5		LSQ210810
pre-treatment	0.710932	5		LSQ210810
pre-treatment	1.20063	5		LSQ210810
pre-treatment	4.00104	5		LSQ210810
pre-treatment	1.46227	5		LSQ210810
pre-treatment	3.31806	5		LSQ210810
pre-treatment	2.29997	5		LSQ210810
pre-treatment	2.34163	5		LSQ210810
pre-treatment	2.3611	5		LSQ210810
pre-treatment	2.15787	5		LSQ210810
pre-treatment	0.55643	5		LSQ210810
pre-treatment	1.15309	5		LSQ210810
pre-treatment	1.70161	5		LSQ210810
pre-treatment	2.13367	5		LSQ210810
pre-treatment	1.79987	5		LSQ210810
pre-treatment	1.57448	5		LSQ210810
pre-treatment	0.713557	5		LSQ210810
pre-treatment	1.46784	5		LSQ210810
pre-treatment	1.61651	5		LSQ210810
pre-treatment	1.95736	5		LSQ210810
pre-treatment	1.4735	5		LSQ210810
pre-treatment	0.836493	5		LSQ210810
pre-treatment	1.22831	5		LSQ210810
pre-treatment	1.83495	5		LSQ210810
pre-treatment	1.53207	5		LSQ210810
pre-treatment	3.00467	5		LSQ210810
pre-treatment	1.98923	5		LSQ210810
pre-treatment	1.3818	5		LSQ210810
pre-treatment	2.48165	5		LSQ210810
pre-treatment	2.38278	5		LSQ210810
pre-treatment	2.29426	5		LSQ210810
pre-treatment	2.34726	5		LSQ210810
pre-treatment	3.22995	5		LSQ210810
pre-treatment	2.19447	5		LSQ210810
pre-treatment	2.20231	5		LSQ210810
pre-treatment	1.09104	5		LSQ210810
pre-treatment	2.55107	5		LSQ210810
pre-treatment	1.33573	5		LSQ210810
pre-treatment	1.92945	5		LSQ210810
pre-treatment	2.42949	5		LSQ210810
pre-treatment	1.97507	5		LSQ210810
pre-treatment	2.41842	5		LSQ210810
pre-treatment	2.35325	5		LSQ210810
pre-treatment	3.77516	5		LSQ210810
pre-treatment	1.81152	5		LSQ210810
pre-treatment	2.55959	5		LSQ210810
pre-treatment	1.85233	5		LSQ210810
pre-treatment	1.57831	5		LSQ210810
pre-treatment	2.43735	5		LSQ210810
pre-treatment	1.54207	5		LSQ210810
pre-treatment	3.51916	5		LSQ210810
pre-treatment	1.03583	5		LSQ210810
pre-treatment	1.64498	5		LSQ210810
pre-treatment	1.84337	5		LSQ210810
pre-treatment	2.00105	5		LSQ210810
pre-treatment	1.39019	5		LSQ210810
pre-treatment	2.82805	5		LSQ210810
pre-treatment	2.56747	5		LSQ210810
pre-treatment	2.3602	5		LSQ210810
pre-treatment	2.61542	5		LSQ210810
pre-treatment	0.768546	5		LSQ210810
pre-treatment	1.99937	5		LSQ210810
pre-treatment	1.78961	5		LSQ210810
pre-treatment	3.53002	5		LSQ210810
pre-treatment	1.27576	5		LSQ210810
pre-treatment	1.75055	5		LSQ210810
pre-treatment	2.13671	5		LSQ210810
pre-treatment	1.2725	6		RLZ201028
pre-treatment	1.997	6		RLZ201028
pre-treatment	2.04186	6		RLZ201028
pre-treatment	1.10414	6		RLZ201028
pre-treatment	1.09705	6		RLZ201028
pre-treatment	0.519179	6		RLZ201028
pre-treatment	1.11575	6		RLZ201028
pre-treatment	0.638775	6		RLZ201028
pre-treatment	1.1941	6		RLZ201028
pre-treatment	2.22547	6		RLZ201028
pre-treatment	1.66118	6		RLZ201028
pre-treatment	2.17455	6		RLZ201028
pre-treatment	1.97634	6		RLZ201028
pre-treatment	1.02578	6		RLZ201028
pre-treatment	1.89535	6		RLZ201028
pre-treatment	0.756802	6		RLZ201028
pre-treatment	1.49077	6		RLZ201028
pre-treatment	1.60119	6		RLZ201028
pre-treatment	1.38009	6		RLZ201028
pre-treatment	1.21846	6		RLZ201028
pre-treatment	0.546799	6		RLZ201028
pre-treatment	1.97927	6		RLZ201028
pre-treatment	2.42988	6		RLZ201028
pre-treatment	0.863841	6		RLZ201028
pre-treatment	2.18042	6		RLZ201028
pre-treatment	2.40684	6		RLZ201028
pre-treatment	2.75805	6		RLZ201028
pre-treatment	1.5818	6		RLZ201028
pre-treatment	1.67813	6		RLZ201028
pre-treatment	0.954766	6		RLZ201028
pre-treatment	3.97603	6		RLZ201028
pre-treatment	1.97584	6		RLZ201028
pre-treatment	3.04018	6		RLZ201028
pre-treatment	0.875911	6		RLZ201028
pre-treatment	1.95497	6		RLZ201028
pre-treatment	0.83447	6		RLZ201028
pre-treatment	1.1456	6		RLZ201028
pre-treatment	1.06279	6		RLZ201028
pre-treatment	1.04956	6		RLZ201028
pre-treatment	1.00877	6		RLZ201028
pre-treatment	0.957894	6		RLZ201028
pre-treatment	2.01599	6		RLZ201028
pre-treatment	0.0692774	6		RLZ201028
pre-treatment	0.699295	6		RLZ201028
pre-treatment	-0.0776721	6		RLZ201028
pre-treatment	0.861781	6		RLZ201028
pre-treatment	1.43513	6		RLZ201028
pre-treatment	1.82197	6		RLZ201028
pre-treatment	2.00127	6		RLZ201028
pre-treatment	1.71724	6		RLZ201028
pre-treatment	0.925327	6		RLZ201028
pre-treatment	0.980642	6		RLZ201028
pre-treatment	1.15523	6		RLZ201028
pre-treatment	1.36237	6		RLZ201028
pre-treatment	2.01566	6		RLZ201028
pre-treatment	0.975393	6		RLZ201028
pre-treatment	3.11389	6		RLZ201028
pre-treatment	1.99628	6		RLZ201028
pre-treatment	0.884904	6		RLZ201028
pre-treatment	1.09219	6		RLZ201028
pre-treatment	1.82528	1		SM201110
pre-treatment	0.57498	1		SM201110
pre-treatment	1.87663	1		SM201110
pre-treatment	1.0042	1		SM201110
pre-treatment	2.64488	1		SM201110
pre-treatment	1.48413	1		SM201110
pre-treatment	0.731021	1		SM201110
pre-treatment	2.5033	1		SM201110
pre-treatment	1.7631	1		SM201110
pre-treatment	0.99005	1		SM201110
pre-treatment	0.998727	1		SM201110
pre-treatment	2.03102	1		SM201110
pre-treatment	1.79108	1		SM201110
pre-treatment	1.57312	1		SM201110
pre-treatment	1.47864	1		SM201110
pre-treatment	1.11703	1		SM201110
pre-treatment	2.02451	1		SM201110
pre-treatment	1.87501	1		SM201110
pre-treatment	0.955659	1		SM201110
pre-treatment	1.00717	1		SM201110
pre-treatment	1.89737	1		SM201110
pre-treatment	0.375968	1		SM201110
pre-treatment	0.876175	1		SM201110
pre-treatment	1.04489	1		SM201110
pre-treatment	1.9494	1		SM201110
pre-treatment	1.03652	1		SM201110
pre-treatment	1.36907	1		SM201110
pre-treatment	0.931999	1		SM201110
pre-treatment	2.79528	1		SM201110
pre-treatment	2.07522	1		SM201110
pre-treatment	1.51556	1		SM201110
pre-treatment	2.32807	1		SM201110
pre-treatment	0.968228	1		SM201110
pre-treatment	1.78201	1		SM201110
pre-treatment	0.941447	1		SM201110
pre-treatment	2.25013	1		SM201110
pre-treatment	0.70142	1		SM201110
pre-treatment	1.69388	1		SM201110
pre-treatment	1.79074	1		SM201110
pre-treatment	0.998445	1		SM201110
pre-treatment	0.824702	1		SM201110
pre-treatment	0.65953	1		SM201110
pre-treatment	3.04132	1		SM201110
pre-treatment	0.407075	1		SM201110
pre-treatment	1.1753	1		SM201110
pre-treatment	1.28978	1		SM201110
pre-treatment	0.971348	1		SM201110
pre-treatment	2.378	1		SM201110
pre-treatment	0.887512	1		SM201110
pre-treatment	1.46293	1		SM201110
pre-treatment	1.20629	1		SM201110
pre-treatment	1.54072	1		SM201110
pre-treatment	0.885984	1		SM201110
pre-treatment	1.79541	1		SM201110
pre-treatment	0.735539	1		SM201110
pre-treatment	1.31493	1		SM201110
pre-treatment	1.24623	1		SM201110
pre-treatment	1.32	1		SM201110
pre-treatment	2.10207	1		SM201110
pre-treatment	2.82324	1		SM201110
pre-treatment	2.49218	1		SM201110
pre-treatment	1.09381	1		SM201110
pre-treatment	1.72486	1		SM201110
pre-treatment	1.53768	0		SM201110
pre-treatment	2.10005	1		SM201110
pre-treatment	0.909737	2		SM201110
pre-treatment	1.40435	1		SM201110
pre-treatment	2.22661	4		SM201110
pre-treatment	0.764771	1		SM201110
pre-treatment	1.2425	1		SM201110
pre-treatment	2.50666	1		SM201110
pre-treatment	1.33936	1		SM201110
pre-treatment	1.69982	1		SM201110
pre-treatment	1.5788	1		SM201110
pre-treatment	0.882819	1		SM201110
pre-treatment	1.54658	1		SM201110
pre-treatment	2.12604	1		SM201110
pre-treatment	0.735702	1		SM201110
pre-treatment	1.31334	1		SM201110
pre-treatment	2.32147	1		SM201110
pre-treatment	1.88785	1		SM201110
pre-treatment	1.85767	1		SM201110
pre-treatment	1.6722	1		SM201110
pre-treatment	1.73432	1		SM201110
pre-treatment	1.66915	1		SM201110
pre-treatment	0.45593	1		SM201110
pre-treatment	1.68968	1		SM201110
pre-treatment	1.3187	1		SM201110
pre-treatment	1.20609	1		SM201110
pre-treatment	2.22622	1		SM201110
pre-treatment	1.8685	1		SM201110
pre-treatment	1.10576	1		SM201110
pre-treatment	0.864783	1		SM201110
pre-treatment	1.28591	1		SM201110
pre-treatment	1.94346	1		SM201110
pre-treatment	1.87984	1		SM201110
pre-treatment	2.26914	1		SM201110
pre-treatment	1.76699	1		SM201110
pre-treatment	1.98057	1		SM201110
pre-treatment	2.07589	1		SM201110
pre-treatment	1.43824	1		SM201110
pre-treatment	3.34413	1		SM201110
pre-treatment	2.33698	1		SM201110
pre-treatment	0.344625	1		SM201110
pre-treatment	1.66492	1		SM201110
pre-treatment	1.80871	2		SM201110
pre-treatment	1.70277	1		SM201110
pre-treatment	1.99071	1		SM201110
pre-treatment	0.828319	1		SM201110
pre-treatment	0.682052	1		SM201110
pre-treatment	1.50704	1		SM201110
pre-treatment	2.72405	1		SM201110
pre-treatment	1.71309	1		SM201110
pre-treatment	1.86272	1		SM201110
pre-treatment	2.01314	1		SM201110
pre-treatment	1.40792	1		SM201110
pre-treatment	1.75049	1		SM201110
pre-treatment	1.38747	1		SM201110
pre-treatment	1.66633	1		SM201110
pre-treatment	0.907289	1		SM201110
pre-treatment	1.58039	1		SM201110
pre-treatment	3.09264	1		SM201110
pre-treatment	1.10001	1		SM201110
pre-treatment	1.33494	1		SM201110
pre-treatment	0.692075	1		SM201110
pre-treatment	1.95915	1		SM201110
pre-treatment	0.428536	1		SM201110
pre-treatment	1.69471	1		SM201110
pre-treatment	3.02259	1		SM201110
pre-treatment	1.11771	1		SM201110
pre-treatment	1.59662	1		SM201110
pre-treatment	1.96681	1		SM201110
pre-treatment	1.35393	1		SM201110
pre-treatment	1.31468	1		SM201110
pre-treatment	1.57481	1		SM201110
pre-treatment	2.0617	1		SM201110
pre-treatment	1.17283	1		SM201110
pre-treatment	1.99116	1		SM201110
pre-treatment	2.29744	1		SM201110
pre-treatment	2.02994	1		SM201110
pre-treatment	1.32719	1		SM201110
pre-treatment	1.42828	1		SM201110
pre-treatment	2.89885	1		SM201110
pre-treatment	0.832087	1		SM201110
pre-treatment	1.88155	1		SM201110
pre-treatment	1.7481	1		SM201110
pre-treatment	2.56892	1		SM201110
pre-treatment	0.585109	1		SM201110
pre-treatment	1.25981	1		SM201110
pre-treatment	1.37486	1		SM201110
pre-treatment	1.72056	1		SM201110
pre-treatment	1.30981	1		SM201110
pre-treatment	2.1568	1		SM201110
pre-treatment	1.26955	1		SM201110
pre-treatment	1.20928	1		SM201110
pre-treatment	1.02564	1		SM201110
pre-treatment	1.73004	0		SM201110
pre-treatment	1.29149	1		SM201110
pre-treatment	3.02614	1		SM201110
pre-treatment	1.66942	1		SM201110
pre-treatment	1.66996	1		SM201110
pre-treatment	1.67193	1		SM201110
pre-treatment	1.95467	1		SM201110
pre-treatment	1.35774	1		SM201110
pre-treatment	0.817114	1		SM201110
pre-treatment	2.10252	1		SM201110
pre-treatment	1.81587	1		SM201110
pre-treatment	1.78971	1		SM201110
pre-treatment	0.0877246	1		SM201110
pre-treatment	1.23273	1		SM201110
pre-treatment	1.90016	1		SM201110
pre-treatment	0.356523	1		SM201110
pre-treatment	1.53273	1		SM201110
pre-treatment	2.21604	1		SM201110
pre-treatment	2.31203	1		SM201110
pre-treatment	0.493889	1		SM201110
pre-treatment	2.06718	1		SM201110
pre-treatment	2.40656	1		SM201110
pre-treatment	0.90774	8		SM201110
pre-treatment	1.5828	1		SM201110
pre-treatment	1.65326	1		SM201110
pre-treatment	1.33086	1		SM201110
pre-treatment	1.78484	1		SM201110
pre-treatment	1.40587	1		SM201110
pre-treatment	1.35004	1		SM201110
pre-treatment	2.72027	1		SM201110
pre-treatment	1.38562	1		SM201110
pre-treatment	1.32931	1		SM201110
pre-treatment	0.736353	1		SM201110
pre-treatment	1.04293	1		SM201110
pre-treatment	0.555052	1		SM201110
pre-treatment	1.7435	1		SM201110
pre-treatment	0.735703	1		SM201110
pre-treatment	1.44931	1		SM201110
pre-treatment	1.48121	1		SM201110
pre-treatment	1.01485	1		SM201110
pre-treatment	2.67251	1		SM201110
pre-treatment	1.33599	0		SM201110
pre-treatment	1.65406	1		SM201110
pre-treatment	1.59876	1		SM201110
pre-treatment	0.880633	1		SM201110
pre-treatment	1.34281	1		SM201110
pre-treatment	1.39849	1		SM201110
pre-treatment	1.55963	1		SM201110
pre-treatment	1.54056	1		SM201110
pre-treatment	0.385578	1		SM201110
pre-treatment	2.65861	0		SM201110
pre-treatment	1.93862	1		SM201110
pre-treatment	2.58037	0		SM201110
pre-treatment	2.24325	1		SM201110
pre-treatment	1.07579	0		SM201110
pre-treatment	1.93802	1		SM201110
pre-treatment	2.39498	1		SM201110
pre-treatment	0.777354	1		SM201110
pre-treatment	1.47579	1		SM201110
pre-treatment	0.496145	1		SM201110
pre-treatment	2.49791	1		SM201110
pre-treatment	0.908141	8		SM201110
pre-treatment	1.65685	1		SM201110
pre-treatment	1.07815	1		SM201110
pre-treatment	1.39549	1		SM201110
pre-treatment	0.676904	1		SM201110
pre-treatment	2.44058	1		SM201110
pre-treatment	1.69662	1		SM201110
pre-treatment	1.28749	1		SM201110
pre-treatment	1.26291	1		SM201110
pre-treatment	1.4072	1		SM201110
pre-treatment	0.603714	1		SM201110
pre-treatment	1.3924	1		SM201110
pre-treatment	0.940291	1		SM201110
pre-treatment	1.12891	0		SM201110
pre-treatment	2.80015	1		SM201110
pre-treatment	2.67074	1		SM201110
pre-treatment	1.24945	1		SM201110
pre-treatment	1.56343	1		SM201110
pre-treatment	1.24763	1		SM201110
pre-treatment	2.5093	1		SM201110
pre-treatment	1.40681	1		SM201110
pre-treatment	2.04222	1		SM201110
pre-treatment	1.28525	1		SM201110
pre-treatment	1.13806	1		SM201110
pre-treatment	1.59412	1		SM201110
pre-treatment	1.67548	1		SM201110
pre-treatment	1.05298	1		SM201110
pre-treatment	0.902139	1		SM201110
pre-treatment	1.27193	1		SM201110
pre-treatment	0.749228	1		SM201110
pre-treatment	1.51387	2		SM201110
pre-treatment	1.15171	1		SM201110
pre-treatment	3.16609	1		SM201110
pre-treatment	0.444132	1		SM201110
pre-treatment	1.09012	1		SM201110
pre-treatment	1.5317	1		SM201110
pre-treatment	1.31961	1		SM201110
pre-treatment	0.855842	1		SM201110
pre-treatment	0.435237	1		SM201110
pre-treatment	2.31903	1		SM201110
pre-treatment	3.0276	1		SM201110
pre-treatment	0.848345	1		SM201110
pre-treatment	1.06455	8		SM201110
pre-treatment	2.35834	1		SM201110
pre-treatment	0.967521	1		SM201110
pre-treatment	0.988309	1		SM201110
pre-treatment	1.5909	1		SM201110
pre-treatment	1.18285	1		SM201110
pre-treatment	1.67642	1		SM201110
pre-treatment	3.09155	1		SM201110
pre-treatment	0.671691	1		SM201110
pre-treatment	1.01	1		SM201110
pre-treatment	1.05374	1		SM201110
pre-treatment	1.71631	1		SM201110
pre-treatment	1.09309	1		SM201110
pre-treatment	1.70111	1		SM201110
pre-treatment	1.99125	1		SM201110
pre-treatment	0.928115	1		SM201110
pre-treatment	2.36599	1		SM201110
pre-treatment	1.76236	1		SM201110
pre-treatment	1.62812	1		SM201110
pre-treatment	1.30688	1		SM201110
pre-treatment	1.52753	1		SM201110
pre-treatment	1.35886	2		SM201110
pre-treatment	0.759885	1		SM201110
pre-treatment	1.12534	1		SM201110
pre-treatment	1.26762	1		SM201110
pre-treatment	0.657349	1		SM201110
pre-treatment	3.03436	0		SM201110
pre-treatment	2.49465	1		SM201110
pre-treatment	1.84604	1		SM201110
pre-treatment	1.37267	1		SM201110
pre-treatment	1.53456	1		SM201110
pre-treatment	1.24951	1		SM201110
pre-treatment	0.979163	3		SM201110
pre-treatment	1.62077	1		SM201110
pre-treatment	0.640028	1		SM201110
pre-treatment	1.23695	1		SM201110
pre-treatment	2.45008	1		SM201110
pre-treatment	0.715949	1		SM201110
pre-treatment	2.23927	1		SM201110
pre-treatment	1.36393	1		SM201110
pre-treatment	1.49038	1		SM201110
pre-treatment	0.701749	1		SM201110
pre-treatment	1.79351	1		SM201110
pre-treatment	1.88052	1		SM201110
pre-treatment	1.20763	1		SM201110
pre-treatment	2.05977	1		SM201110
pre-treatment	1.38491	8		SM201110
pre-treatment	1.50995	1		SM201110
pre-treatment	1.70791	1		SM201110
pre-treatment	1.28649	0		SM201110
pre-treatment	1.26623	1		SM201110
pre-treatment	1.31519	1		SM201110
pre-treatment	3.12359	1		SM201110
pre-treatment	1.46507	1		SM201110
pre-treatment	1.41156	1		SM201110
pre-treatment	2.56155	1		SM201110
pre-treatment	2.20324	1		SM201110
pre-treatment	1.32001	1		SM201110
pre-treatment	1.92677	1		SM201110
pre-treatment	1.57648	1		SM201110
pre-treatment	1.11902	1		SM201110
pre-treatment	1.128	1		SM201110
pre-treatment	2.44287	1		SM201110
pre-treatment	1.21915	1		SM201110
pre-treatment	1.34549	1		SM201110
pre-treatment	1.10683	1		SM201110
pre-treatment	0.983209	1		SM201110
pre-treatment	1.15008	1		SM201110
pre-treatment	1.74663	1		SM201110
pre-treatment	0.7957	1		SM201110
pre-treatment	1.66125	1		SM201110
pre-treatment	0.835533	1		SM201110
pre-treatment	0.686981	1		SM201110
pre-treatment	2.17562	1		SM201110
pre-treatment	1.00392	1		SM201110
pre-treatment	1.38608	1		SM201110
pre-treatment	1.05337	1		SM201110
pre-treatment	1.6749	1		SM201110
pre-treatment	1.111	1		SM201110
pre-treatment	1.51633	1		SM201110
pre-treatment	3.27833	1		SM201110
pre-treatment	1.05119	1		SM201110
pre-treatment	0.689148	1		SM201110
pre-treatment	2.47122	1		SM201110
pre-treatment	2.42028	1		SM201110
pre-treatment	0.891134	1		SM201110
pre-treatment	1.49546	1		SM201110
pre-treatment	2.34955	1		SM201110
pre-treatment	1.40925	1		SM201110
pre-treatment	0.596932	1		SM201110
pre-treatment	0.16417	1		SM201110
pre-treatment	1.96135	1		SM201110
pre-treatment	2.47136	1		SM201110
pre-treatment	2.67642	1		SM201110
pre-treatment	2.07536	1		SM201110
pre-treatment	1.43808	0		SM201110
pre-treatment	1.29737	1		SM201110
pre-treatment	1.08046	1		SM201110
pre-treatment	1.5758	1		SM201110
pre-treatment	1.32451	1		SM201110
pre-treatment	0.65547	1		SM201110
pre-treatment	1.02955	1		SM201110
pre-treatment	1.13659	0		SM201110
pre-treatment	1.2839	1		SM201110
pre-treatment	1.45723	0		SM201110
pre-treatment	0.925748	1		SM201110
pre-treatment	2.79781	1		SM201110
pre-treatment	1.50524	1		SM201110
pre-treatment	1.35435	1		SM201110
pre-treatment	0.908816	1		SM201110
pre-treatment	1.5862	1		SM201110
pre-treatment	2.09803	1		SM201110
pre-treatment	0.374644	1		SM201110
pre-treatment	1.51858	1		SM201110
pre-treatment	1.56895	1		SM201110
pre-treatment	1.85153	1		SM201110
pre-treatment	1.31312	1		SM201110
pre-treatment	1.28044	1		SM201110
pre-treatment	1.65545	1		SM201110
pre-treatment	2.95396	1		SM201110
pre-treatment	1.83054	1		SM201110
pre-treatment	1.93863	1		SM201110
pre-treatment	1.71475	1		SM201110
pre-treatment	1.55186	1		SM201110
pre-treatment	1.59867	1		SM201110
pre-treatment	3.17032	1		SM201110
pre-treatment	1.3588	1		SM201110
pre-treatment	1.06494	1		SM201110
pre-treatment	1.80898	1		SM201110
pre-treatment	1.21521	1		SM201110
pre-treatment	1.65959	1		SM201110
pre-treatment	1.15046	1		SM201110
pre-treatment	1.27176	1		SM201110
pre-treatment	1.36038	1		SM201110
pre-treatment	0.548292	1		SM201110
pre-treatment	0.965879	1		SM201110
pre-treatment	2.17215	1		SM201110
pre-treatment	1.4493	1		SM201110
pre-treatment	0.520781	1		SM201110
pre-treatment	1.59681	2		SM201110
pre-treatment	2.49402	1		SM201110
pre-treatment	1.51025	1		SM201110
pre-treatment	1.49552	1		SM201110
pre-treatment	1.45165	2		SM201110
pre-treatment	1.61214	1		SM201110
pre-treatment	1.19759	1		SM201110
pre-treatment	1.73563	1		SM201110
pre-treatment	1.09059	1		SM201110
pre-treatment	2.02013	1		SM201110
pre-treatment	2.10861	0		SM201110
pre-treatment	0.310231	1		SM201110
pre-treatment	3.01831	1		SM201110
pre-treatment	1.21271	1		SM201110
pre-treatment	2.22494	1		SM201110
pre-treatment	1.34325	1		SM201110
pre-treatment	1.58946	1		SM201110
pre-treatment	3.28775	1		SM201110
pre-treatment	1.1941	1		SM201110
pre-treatment	0.0838855	1		SM201110
pre-treatment	1.81309	1		SM201110
pre-treatment	3.35969	1		SM201110
pre-treatment	1.79735	1		SM201110
pre-treatment	2.07151	1		SM201110
pre-treatment	0.788054	1		SM201110
pre-treatment	1.18655	1		SM201110
pre-treatment	1.2505	1		SM201110
pre-treatment	2.08968	1		SM201110
pre-treatment	1.7004	1		SM201110
pre-treatment	1.4499	0		SM201110
pre-treatment	1.79967	1		SM201110
pre-treatment	0.9934	1		SM201110
pre-treatment	1.05961	1		SM201110
pre-treatment	1.67191	1		SM201110
pre-treatment	2.59446	6		SM201110
pre-treatment	2.25627	1		SM201110
pre-treatment	1.44121	1		SM201110
pre-treatment	2.61821	1		SM201110
pre-treatment	1.76322	1		SM201110
pre-treatment	2.61985	1		SM201110
pre-treatment	1.73931	1		SM201110
pre-treatment	1.66759	1		SM201110
pre-treatment	1.11482	1		SM201110
pre-treatment	1.65816	1		SM201110
pre-treatment	2.20063	1		SM201110
pre-treatment	1.76316	0		SM201110
pre-treatment	1.03448	1		SM201110
pre-treatment	2.18267	1		SM201110
pre-treatment	1.32195	1		SM201110
pre-treatment	1.81068	1		SM201110
pre-treatment	0.747399	1		SM201110
pre-treatment	0.386155	1		SM201110
pre-treatment	1.96664	1		SM201110
pre-treatment	1.967	1		SM201110
pre-treatment	1.05578	1		SM201110
pre-treatment	1.18526	1		SM201110
pre-treatment	1.56466	1		SM201110
pre-treatment	1.54045	1		SM201110
pre-treatment	1.2594	1		SM201110
pre-treatment	0.842347	1		SM201110
pre-treatment	2.49394	1		SM201110
pre-treatment	1.75251	1		SM201110
pre-treatment	0.200809	1		SM201110
pre-treatment	2.07399	1		SM201110
pre-treatment	1.48372	1		SM201110
pre-treatment	0.857571	1		SM201110
pre-treatment	1.65932	1		SM201110
[truncated: 834 more rows]

## Sheet: Figure2 H
type	value	group		sample
post-treatment	2.04127	7		BI-LSQ-T
post-treatment	1.24869	6		BI-LSQ-T
post-treatment	1.9915	7		BI-LSQ-T
post-treatment	1.52492	7		BI-LSQ-T
post-treatment	2.02267	7		BI-LSQ-T
post-treatment	1.62352	7		BI-LSQ-T
post-treatment	0.926643	7		BI-LSQ-T
post-treatment	2.17434	7		BI-LSQ-T
post-treatment	2.28364	7		BI-LSQ-T
post-treatment	2.76768	7		BI-LSQ-T
post-treatment	2.25327	7		BI-LSQ-T
post-treatment	1.58001	7		BI-LSQ-T
post-treatment	1.79007	7		BI-LSQ-T
post-treatment	1.26392	7		BI-LSQ-T
post-treatment	0.869116	7		BI-LSQ-T
post-treatment	1.20833	7		BI-LSQ-T
post-treatment	2.25667	7		BI-LSQ-T
post-treatment	2.21294	7		BI-LSQ-T
post-treatment	0.955174	7		BI-LSQ-T
post-treatment	0.513741	7		BI-LSQ-T
post-treatment	0.822223	7		BI-LSQ-T
post-treatment	1.49626	7		BI-LSQ-T
post-treatment	1.76615	7		BI-LSQ-T
post-treatment	2.72919	7		BI-LSQ-T
post-treatment	1.89061	7		BI-LSQ-T
post-treatment	0.115274	7		BI-LSQ-T
post-treatment	1.18543	7		BI-LSQ-T
post-treatment	1.66627	7		BI-LSQ-T
post-treatment	1.00054	7		BI-LSQ-T
post-treatment	2.46124	7		BI-LSQ-T
post-treatment	1.04808	7		BI-LSQ-T
post-treatment	1.85145	7		BI-LSQ-T
post-treatment	0.985914	7		BI-LSQ-T
post-treatment	1.1182	7		BI-LSQ-T
post-treatment	2.4628	7		BI-LSQ-T
post-treatment	1.00136	7		BI-LSQ-T
post-treatment	2.45672	7		BI-LSQ-T
post-treatment	2.26384	7		BI-LSQ-T
post-treatment	2.9944	7		BI-LSQ-T
post-treatment	1.61119	7		BI-LSQ-T
post-treatment	2.15167	7		BI-LSQ-T
post-treatment	1.05805	7		BI-LSQ-T
post-treatment	1.75385	7		BI-LSQ-T
post-treatment	1.87755	7		BI-LSQ-T
post-treatment	1.08187	7		BI-LSQ-T
post-treatment	2.65518	7		BI-LSQ-T
post-treatment	0.784082	7		BI-LSQ-T
post-treatment	1.36879	7		BI-LSQ-T
post-treatment	2.40494	7		BI-LSQ-T
post-treatment	3.09266	7		BI-LSQ-T
post-treatment	3.05085	7		BI-LSQ-T
post-treatment	2.84807	7		BI-LSQ-T
post-treatment	2.28641	7		BI-LSQ-T
post-treatment	3.04857	7		BI-LSQ-T
post-treatment	2.48597	7		BI-LSQ-T
post-treatment	3.04413	7		BI-LSQ-T
post-treatment	3.0242	7		BI-LSQ-T
post-treatment	1.56334	7		BI-LSQ-T
post-treatment	2.26077	7		BI-LSQ-T
post-treatment	1.84526	7		BI-LSQ-T
post-treatment	2.40664	7		BI-LSQ-T
post-treatment	2.87278	7		BI-LSQ-T
post-treatment	0.980519	7		BI-LSQ-T
post-treatment	3.06639	7		BI-LSQ-T
post-treatment	3.81477	7		BI-LSQ-T
post-treatment	2.68085	7		BI-LSQ-T
post-treatment	3.03414	7		BI-LSQ-T
post-treatment	1.70496	7		BI-LSQ-T
post-treatment	1.00476	7		BI-LSQ-T
post-treatment	2.98907	7		BI-LSQ-T
post-treatment	2.35848	7		BI-LSQ-T
post-treatment	1.81759	7		BI-LSQ-T
post-treatment	2.77899	7		BI-LSQ-T
post-treatment	2.12464	7		BI-LSQ-T
post-treatment	2.5837	7		BI-LSQ-T
post-treatment	1.02349	7		BI-LSQ-T
post-treatment	1.37508	7		BI-LSQ-T
post-treatment	1.33071	7		BI-LSQ-T
post-treatment	0.607629	7		BI-LSQ-T
post-treatment	3.02827	7		BI-LSQ-T
post-treatment	2.8172	7		BI-LSQ-T
post-treatment	0.885514	7		BI-LSQ-T
post-treatment	0.541496	7		BI-LSQ-T
post-treatment	2.29889	7		BI-LSQ-T
post-treatment	3.57991	7		BI-LSQ-T
post-treatment	2.49718	7		BI-LSQ-T
post-treatment	2.27497	7		BI-LSQ-T
post-treatment	2.07001	7		BI-LSQ-T
post-treatment	0.994137	7		BI-LSQ-T
post-treatment	1.92708	7		BI-LSQ-T
post-treatment	2.33268	7		BI-LSQ-T
post-treatment	0.680907	7		BI-LSQ-T
post-treatment	2.75745	7		BI-LSQ-T
post-treatment	2.40965	6		BI-LSQ-T
post-treatment	2.19348	7		BI-LSQ-T
post-treatment	3.00277	7		BI-LSQ-T
post-treatment	2.09148	6		BI-LSQ-T
post-treatment	2.07706	7		BI-LSQ-T
post-treatment	2.11059	7		BI-LSQ-T
post-treatment	2.17594	7		BI-LSQ-T
post-treatment	1.766	7		BI-LSQ-T
post-treatment	2.95402	7		BI-LSQ-T
post-treatment	2.00872	7		BI-LSQ-T
post-treatment	0.590689	7		BI-LSQ-T
post-treatment	2.89422	7		BI-LSQ-T
post-treatment	1.86023	7		BI-LSQ-T
post-treatment	0.502185	7		BI-LSQ-T
post-treatment	1.47548	7		BI-LSQ-T
post-treatment	1.31922	7		BI-LSQ-T
post-treatment	2.84506	7		BI-LSQ-T
post-treatment	2.25939	7		BI-LSQ-T
post-treatment	2.53466	7		BI-LSQ-T
post-treatment	0.880293	7		BI-LSQ-T
post-treatment	2.90776	7		BI-LSQ-T
post-treatment	1.98449	7		BI-LSQ-T
post-treatment	1.74189	7		BI-LSQ-T
post-treatment	3.86099	7		BI-LSQ-T
post-treatment	2.72114	6		BI-LSQ-T
post-treatment	2.06417	7		BI-LSQ-T
post-treatment	2.48668	7		BI-LSQ-T
post-treatment	1.81619	7		BI-LSQ-T
post-treatment	0.749934	7		BI-LSQ-T
post-treatment	1.87058	7		BI-LSQ-T
post-treatment	1.79519	7		BI-LSQ-T
post-treatment	2.51394	6		BI-RLZ-2
post-treatment	4.00514	6		BI-RLZ-2
post-treatment	1.09167	6		BI-RLZ-2
post-treatment	2.86642	6		BI-RLZ-2
post-treatment	3.45724	6		BI-RLZ-2
post-treatment	1.18211	6		BI-RLZ-2
post-treatment	1.07069	6		BI-RLZ-2
post-treatment	2.27053	6		BI-RLZ-2
post-treatment	1.48916	5		BI-RLZ-2
post-treatment	2.80175	6		BI-RLZ-2
post-treatment	3.29599	6		BI-RLZ-2
post-treatment	1.18215	6		BI-RLZ-2
post-treatment	1.28357	6		BI-RLZ-2
post-treatment	3.46969	6		BI-RLZ-2
post-treatment	2.66269	6		BI-RLZ-2
post-treatment	1.889	5		BI-RLZ-2
post-treatment	2.9879	6		BI-RLZ-2
post-treatment	2.67362	6		BI-RLZ-2
post-treatment	3.56937	6		BI-RLZ-2
post-treatment	2.87517	6		BI-RLZ-2
post-treatment	2.67677	6		BI-RLZ-2
post-treatment	2.19371	6		BI-RLZ-2
post-treatment	1.43419	5		BI-RLZ-2
post-treatment	3.06069	6		BI-RLZ-2
post-treatment	1.90312	0		BI-SM-T
post-treatment	3.3936	0		BI-SM-T
post-treatment	3.01371	0		BI-SM-T
post-treatment	2.0338	0		BI-SM-T
post-treatment	2.68026	1		BI-SM-T
post-treatment	2.21797	0		BI-SM-T
post-treatment	1.84507	0		BI-SM-T
post-treatment	1.61131	0		BI-SM-T
post-treatment	2.02963	0		BI-SM-T
post-treatment	2.66083	0		BI-SM-T
post-treatment	2.27969	0		BI-SM-T
post-treatment	2.87135	0		BI-SM-T
post-treatment	1.62944	0		BI-SM-T
post-treatment	2.87034	0		BI-SM-T
post-treatment	3.28245	0		BI-SM-T
post-treatment	2.68409	0		BI-SM-T
post-treatment	2.64981	0		BI-SM-T
post-treatment	2.44729	0		BI-SM-T
post-treatment	2.25764	0		BI-SM-T
post-treatment	2.56589	0		BI-SM-T
post-treatment	3.00648	0		BI-SM-T
post-treatment	2.08022	8		BI-SM-T
post-treatment	2.47854	8		BI-SM-T
post-treatment	2.05307	0		BI-SM-T
post-treatment	2.11029	0		BI-SM-T
post-treatment	1.71431	0		BI-SM-T
post-treatment	1.936	0		BI-SM-T
post-treatment	2.57853	0		BI-SM-T
post-treatment	2.64004	0		BI-SM-T
post-treatment	1.57666	0		BI-SM-T
post-treatment	1.23324	0		BI-SM-T
post-treatment	1.89931	0		BI-SM-T
post-treatment	2.7316	0		BI-SM-T
post-treatment	1.67166	0		BI-SM-T
post-treatment	2.66027	0		BI-SM-T
post-treatment	2.51943	0		BI-SM-T
post-treatment	3.64642	0		BI-SM-T
post-treatment	1.98172	0		BI-SM-T
post-treatment	2.50989	0		BI-SM-T
post-treatment	1.91477	0		BI-SM-T
post-treatment	2.60416	0		BI-SM-T
post-treatment	2.39946	8		BI-SM-T
post-treatment	2.31964	8		BI-SM-T
post-treatment	2.15446	0		BI-SM-T
post-treatment	2.78411	0		BI-SM-T
post-treatment	3.08087	0		BI-SM-T
post-treatment	1.60328	0		BI-SM-T
post-treatment	1.94086	0		BI-SM-T
post-treatment	2.16858	0		BI-SM-T
post-treatment	2.31493	0		BI-SM-T
post-treatment	1.59372	0		BI-SM-T
post-treatment	2.14083	0		BI-SM-T
post-treatment	1.67517	2		BI-SM-T
post-treatment	2.50579	0		BI-SM-T
post-treatment	1.89726	0		BI-SM-T
post-treatment	2.29967	0		BI-SM-T
post-treatment	2.63982	0		BI-SM-T
post-treatment	2.23459	0		BI-SM-T
post-treatment	2.47638	0		BI-SM-T
post-treatment	2.40863	0		BI-SM-T
post-treatment	1.92103	0		BI-SM-T
post-treatment	1.37537	0		BI-SM-T
post-treatment	1.79854	0		BI-SM-T
post-treatment	2.64943	0		BI-SM-T
post-treatment	1.77199	0		BI-SM-T
post-treatment	2.93178	0		BI-SM-T
post-treatment	1.42777	0		BI-SM-T
post-treatment	3.59853	0		BI-SM-T
post-treatment	1.87977	0		BI-SM-T
post-treatment	3.15992	0		BI-SM-T
post-treatment	2.08896	0		BI-SM-T
post-treatment	2.49541	0		BI-SM-T
post-treatment	2.18176	0		BI-SM-T
post-treatment	3.95665	0		BI-SM-T
post-treatment	2.12852	0		BI-SM-T
post-treatment	2.545	0		BI-SM-T
post-treatment	2.87862	8		BI-SM-T
post-treatment	2.58045	0		BI-SM-T
post-treatment	2.43562	0		BI-SM-T
post-treatment	2.02245	0		BI-SM-T
post-treatment	1.68178	2		BI-SM-T
post-treatment	3.22399	0		BI-SM-T
post-treatment	3.21483	0		BI-SM-T
post-treatment	1.43813	0		BI-SM-T
post-treatment	2.34853	0		BI-SM-T
post-treatment	2.36763	0		BI-SM-T
post-treatment	2.11736	0		BI-SM-T
post-treatment	2.94984	0		BI-SM-T
post-treatment	1.77721	0		BI-SM-T
post-treatment	2.13884	0		BI-SM-T
post-treatment	2.25716	0		BI-SM-T
post-treatment	2.21042	0		BI-SM-T
post-treatment	1.78712	0		BI-SM-T
post-treatment	1.99685	0		BI-SM-T
post-treatment	3.29612	0		BI-SM-T
post-treatment	2.40684	0		BI-SM-T
post-treatment	1.48009	0		BI-SM-T
post-treatment	3.04778	0		BI-SM-T
post-treatment	2.74742	0		BI-SM-T
post-treatment	3.00086	0		BI-SM-T
post-treatment	1.73131	0		BI-SM-T
post-treatment	3.52112	0		BI-SM-T
post-treatment	1.90869	0		BI-SM-T
post-treatment	2.3699	0		BI-SM-T
post-treatment	2.21335	0		BI-SM-T
post-treatment	2.14886	0		BI-SM-T
post-treatment	1.5501	0		BI-SM-T
post-treatment	2.81187	0		BI-SM-T
post-treatment	2.87115	8		BI-SM-T
post-treatment	1.05399	0		BI-SM-T
post-treatment	2.10352	0		BI-SM-T
post-treatment	1.9414	0		BI-SM-T
post-treatment	3.20047	0		BI-SM-T
post-treatment	1.62906	0		BI-SM-T
post-treatment	2.55299	0		BI-SM-T
post-treatment	2.0788	0		BI-SM-T
post-treatment	3.36389	0		BI-SM-T
post-treatment	1.8656	0		BI-SM-T
post-treatment	3.49714	0		BI-SM-T
post-treatment	2.74457	0		BI-SM-T
post-treatment	2.96681	0		BI-SM-T
post-treatment	2.4492	0		BI-SM-T
post-treatment	2.6638	0		BI-SM-T
post-treatment	3.41385	0		BI-SM-T
post-treatment	1.78308	2		BI-SM-T
post-treatment	2.69108	0		BI-SM-T
post-treatment	1.98089	0		BI-SM-T
post-treatment	2.85689	1		BI-SM-T
post-treatment	2.52449	0		BI-SM-T
post-treatment	2.54247	0		BI-SM-T
post-treatment	2.43807	0		BI-SM-T
post-treatment	3.82893	6		BI-SM-T
post-treatment	2.79352	0		BI-SM-T
post-treatment	2.10763	0		BI-SM-T
post-treatment	2.62739	0		BI-SM-T
post-treatment	2.31234	0		BI-SM-T
post-treatment	2.84934	0		BI-SM-T
post-treatment	2.08012	8		BI-SM-T
post-treatment	2.57448	6		BI-SM-T
post-treatment	2.88878	0		BI-SM-T
post-treatment	3.54873	0		BI-SM-T
post-treatment	1.9933	0		BI-SM-T
post-treatment	2.13973	2		BI-SM-T
post-treatment	3.00603	0		BI-SM-T
post-treatment	2.58396	8		BI-SM-T
post-treatment	2.71082	0		BI-SM-T
post-treatment	2.0923	0		BI-SM-T
post-treatment	2.28677	0		BI-SM-T
post-treatment	1.5746	8		BI-SM-T
post-treatment	1.18773	8		BI-SM-T
post-treatment	3.50381	0		BI-SM-T
post-treatment	2.80439	0		BI-SM-T
post-treatment	1.06274	0		BI-SM-T
post-treatment	3.38737	0		BI-SM-T
post-treatment	3.36997	0		BI-SM-T
post-treatment	2.6045	0		BI-SM-T
post-treatment	2.15553	0		BI-SM-T
post-treatment	1.90404	0		BI-SM-T
post-treatment	3.12206	0		BI-SM-T
post-treatment	2.26833	0		BI-SM-T
post-treatment	1.70203	0		BI-SM-T
post-treatment	3.77462	0		BI-SM-T
post-treatment	2.45415	0		BI-SM-T
post-treatment	1.93964	0		BI-SM-T
post-treatment	2.29266	0		BI-SM-T
post-treatment	2.82733	0		BI-SM-T
post-treatment	3.25973	0		BI-SM-T
post-treatment	2.91803	0		BI-SM-T
post-treatment	1.40967	0		BI-SM-T
post-treatment	2.589	8		BI-SM-T
post-treatment	2.03302	0		BI-SM-T
post-treatment	1.51957	8		BI-SM-T
post-treatment	2.83438	0		BI-SM-T
post-treatment	3.13403	0		BI-SM-T
post-treatment	1.8336	0		BI-SM-T
post-treatment	2.07924	0		BI-SM-T
post-treatment	2.75825	0		BI-SM-T
post-treatment	2.84753	0		BI-SM-T
post-treatment	2.64248	0		BI-SM-T
post-treatment	2.15607	0		BI-SM-T
post-treatment	2.49438	0		BI-SM-T
post-treatment	1.44453	0		BI-SM-T
post-treatment	2.48786	0		BI-SM-T
post-treatment	2.28302	0		BI-SM-T
post-treatment	3.26173	0		BI-SM-T
post-treatment	2.16211	0		BI-SM-T
post-treatment	2.0599	8		BI-SM-T
post-treatment	1.30661	0		BI-SM-T
post-treatment	3.66702	0		BI-SM-T
post-treatment	1.55443	8		BI-SM-T
post-treatment	2.61249	0		BI-SM-T
post-treatment	2.64255	0		BI-SM-T
post-treatment	1.98783	0		BI-SM-T
post-treatment	1.74309	0		BI-SM-T
post-treatment	1.51537	0		BI-SM-T
post-treatment	2.19068	0		BI-SM-T
post-treatment	2.18257	0		BI-SM-T
post-treatment	2.11891	0		BI-SM-T
post-treatment	3.16861	0		BI-SM-T
post-treatment	1.78145	0		BI-SM-T
post-treatment	2.40724	0		BI-SM-T
post-treatment	2.32206	0		BI-SM-T
post-treatment	3.64964	0		BI-SM-T
post-treatment	1.68716	8		BI-SM-T
post-treatment	2.97932	0		BI-SM-T
post-treatment	2.21969	0		BI-SM-T
post-treatment	1.77568	0		BI-SM-T
post-treatment	2.21756	0		BI-SM-T
post-treatment	1.68923	0		BI-SM-T
post-treatment	2.50459	0		BI-SM-T
post-treatment	2.42742	0		BI-SM-T
post-treatment	1.80148	0		BI-SM-T
post-treatment	2.37129	0		BI-SM-T
post-treatment	2.81607	0		BI-SM-T
post-treatment	2.60611	0		BI-SM-T
post-treatment	3.15102	0		BI-SM-T
post-treatment	2.14878	0		BI-SM-T
post-treatment	2.24476	0		BI-SM-T
post-treatment	2.76204	0		BI-SM-T
post-treatment	3.30971	0		BI-SM-T
post-treatment	2.3333	0		BI-SM-T
post-treatment	1.58986	0		BI-SM-T
post-treatment	1.83814	8		BI-SM-T
post-treatment	2.047	0		BI-SM-T
post-treatment	2.18103	0		BI-SM-T
post-treatment	2.25785	0		BI-SM-T
post-treatment	1.31637	0		BI-SM-T
post-treatment	2.86733	0		BI-SM-T
post-treatment	2.3426	0		BI-SM-T
post-treatment	2.31794	0		BI-SM-T
post-treatment	1.93514	0		BI-SM-T
post-treatment	2.18656	0		BI-SM-T
post-treatment	2.17184	0		BI-SM-T
post-treatment	2.04631	0		BI-SM-T
post-treatment	2.11894	0		BI-SM-T
post-treatment	3.98335	0		BI-SM-T
post-treatment	2.51212	0		BI-SM-T
post-treatment	2.22086	0		BI-SM-T
post-treatment	1.36524	0		BI-SM-T
post-treatment	2.8227	0		BI-SM-T
post-treatment	2.10766	0		BI-SM-T
post-treatment	2.98814	0		BI-SM-T
post-treatment	1.3582	8		BI-SM-T
post-treatment	2.5547	0		BI-SM-T
post-treatment	3.11482	0		BI-SM-T
post-treatment	1.89481	0		BI-SM-T
post-treatment	2.32267	0		BI-SM-T
post-treatment	2.03006	0		BI-SM-T
post-treatment	2.52578	0		BI-SM-T
post-treatment	2.38504	0		BI-SM-T
post-treatment	3.37314	0		BI-SM-T
post-treatment	1.95977	0		BI-SM-T
post-treatment	1.71176	0		BI-SM-T
post-treatment	2.2246	0		BI-SM-T
post-treatment	2.32402	0		BI-SM-T
post-treatment	1.5347	0		BI-SM-T
post-treatment	2.69882	0		BI-SM-T
post-treatment	2.24964	0		BI-SM-T
post-treatment	2.24477	0		BI-SM-T
post-treatment	2.28934	0		BI-SM-T
post-treatment	2.49221	0		BI-SM-T
post-treatment	2.72965	0		BI-SM-T
post-treatment	2.30828	0		BI-SM-T
post-treatment	2.83171	0		BI-SM-T
post-treatment	3.02206	0		BI-SM-T
post-treatment	2.40937	0		BI-SM-T
post-treatment	3.23056	0		BI-SM-T
post-treatment	2.1454	0		BI-SM-T
post-treatment	2.52039	0		BI-SM-T
post-treatment	2.72218	0		BI-SM-T
post-treatment	1.85797	0		BI-SM-T
post-treatment	1.88664	0		BI-SM-T
post-treatment	1.96424	0		BI-SM-T
post-treatment	2.04276	0		BI-SM-T
post-treatment	1.84072	8		BI-SM-T
post-treatment	2.45993	0		BI-SM-T
post-treatment	1.36224	8		BI-SM-T
post-treatment	1.84134	0		BI-SM-T
post-treatment	1.86634	0		BI-SM-T
post-treatment	2.37843	0		BI-SM-T
post-treatment	2.13283	0		BI-SM-T
post-treatment	3.96863	0		BI-SM-T
post-treatment	2.66459	8		BI-SM-T
post-treatment	2.83645	0		BI-SM-T
post-treatment	2.91934	0		BI-SM-T
post-treatment	2.70787	6		BI-SM-T
post-treatment	1.69182	0		BI-SM-T
post-treatment	2.98118	0		BI-SM-T
post-treatment	2.00171	0		BI-SM-T
post-treatment	1.49026	0		BI-SM-T
post-treatment	2.05852	0		BI-SM-T
post-treatment	3.36923	0		BI-SM-T
post-treatment	3.08123	0		BI-SM-T
post-treatment	1.53894	0		BI-SM-T
post-treatment	1.99278	0		BI-SM-T
post-treatment	1.32822	0		BI-SM-T
post-treatment	2.04686	0		BI-SM-T
post-treatment	1.65979	0		BI-SM-T
post-treatment	2.60498	0		BI-SM-T
post-treatment	2.28958	0		BI-SM-T
post-treatment	2.50104	0		BI-SM-T
post-treatment	3.14526	8		BI-SM-T
post-treatment	2.02682	0		BI-SM-T
post-treatment	3.44435	0		BI-SM-T
post-treatment	2.50885	0		BI-SM-T
post-treatment	2.43943	0		BI-SM-T
post-treatment	2.24697	0		BI-SM-T
post-treatment	2.3592	0		BI-SM-T
post-treatment	2.36827	0		BI-SM-T
post-treatment	3.0298	0		BI-SM-T
post-treatment	1.12991	0		BI-SM-T
post-treatment	2.53156	6		BI-SM-T
post-treatment	2.92057	0		BI-SM-T
post-treatment	2.0227	0		BI-SM-T
post-treatment	2.52508	0		BI-SM-T
post-treatment	2.54271	0		BI-SM-T
post-treatment	2.87759	8		BI-SM-T
post-treatment	3.4502	0		BI-SM-T
post-treatment	1.62841	0		BI-SM-T
post-treatment	1.46814	0		BI-SM-T
post-treatment	1.26898	0		BI-SM-T
post-treatment	3.09956	0		BI-SM-T
post-treatment	2.95406	0		BI-SM-T
post-treatment	2.48252	0		BI-SM-T
post-treatment	1.74981	0		BI-SM-T
post-treatment	2.20754	0		BI-SM-T
post-treatment	1.99147	0		BI-SM-T
post-treatment	1.40203	0		BI-SM-T
post-treatment	2.52646	0		BI-SM-T
post-treatment	3.78336	0		BI-SM-T
post-treatment	3.13186	0		BI-SM-T
post-treatment	3.00249	0		BI-SM-T
post-treatment	2.03864	8		BI-SM-T
post-treatment	2.07157	0		BI-SM-T
post-treatment	2.32747	1		BI-SM-T
post-treatment	1.96383	0		BI-SM-T
post-treatment	1.2989	0		BI-SM-T
post-treatment	1.89342	0		BI-SM-T
post-treatment	2.36458	0		BI-SM-T
post-treatment	2.15065	0		BI-SM-T
post-treatment	3.68469	0		BI-SM-T
post-treatment	2.73451	0		BI-SM-T
post-treatment	1.9009	0		BI-SM-T
post-treatment	1.93583	0		BI-SM-T
post-treatment	2.03776	0		BI-SM-T
post-treatment	3.4341	0		BI-SM-T
post-treatment	1.99543	0		BI-SM-T
post-treatment	1.7364	0		BI-SM-T
post-treatment	2.56336	0		BI-SM-T
post-treatment	2.51343	0		BI-SM-T
post-treatment	2.22092	0		BI-SM-T
post-treatment	1.65893	0		BI-SM-T
post-treatment	1.8191	0		BI-SM-T
post-treatment	2.09424	0		BI-SM-T
post-treatment	1.94832	0		BI-SM-T
post-treatment	2.10134	0		BI-SM-T
post-treatment	3.65062	0		BI-SM-T
post-treatment	1.726	8		BI-SM-T
post-treatment	3.21092	0		BI-SM-T
post-treatment	2.95849	0		BI-SM-T
post-treatment	1.51805	0		BI-SM-T
post-treatment	2.69191	0		BI-SM-T
post-treatment	2.20476	0		BI-SM-T
post-treatment	1.37066	0		BI-SM-T
post-treatment	1.53494	0		BI-SM-T
post-treatment	1.97148	0		BI-SM-T
post-treatment	1.26967	0		BI-SM-T
post-treatment	1.69076	0		BI-SM-T
post-treatment	2.52367	0		BI-SM-T
post-treatment	2.26101	8		BI-SM-T
post-treatment	2.14583	0		BI-SM-T
post-treatment	2.44376	0		BI-SM-T
post-treatment	1.7766	0		BI-SM-T
post-treatment	2.14016	8		BI-SM-T
post-treatment	2.58062	0		BI-SM-T
post-treatment	2.0901	8		BI-SM-T
post-treatment	2.26038	8		BI-SM-T
post-treatment	1.48273	0		BI-SM-T
post-treatment	2.35124	8		BI-SM-T
post-treatment	1.67493	0		BI-SM-T
post-treatment	2.35662	0		BI-SM-T
post-treatment	2.26059	0		BI-SM-T
post-treatment	2.28111	0		BI-SM-T
post-treatment	2.42875	0		BI-SM-T
post-treatment	2.99547	0		BI-SM-T
post-treatment	3.13819	0		BI-SM-T
post-treatment	1.76479	0		BI-SM-T
post-treatment	2.30544	0		BI-SM-T
post-treatment	1.92239	0		BI-SM-T
post-treatment	3.22533	0		BI-SM-T
post-treatment	1.9904	0		BI-SM-T
post-treatment	2.49336	0		BI-SM-T
post-treatment	1.02802	0		BI-SM-T
post-treatment	1.91755	0		BI-SM-T
post-treatment	3.21411	0		BI-SM-T
post-treatment	2.63106	0		BI-SM-T
post-treatment	2.87634	0		BI-SM-T
post-treatment	1.67029	0		BI-SM-T
post-treatment	2.02066	0		BI-SM-T
post-treatment	2.23262	0		BI-SM-T
post-treatment	2.96425	0		BI-SM-T
post-treatment	1.95932	0		BI-SM-T
post-treatment	1.26149	0		BI-SM-T
post-treatment	2.60244	0		BI-SM-T
post-treatment	2.78633	0		BI-SM-T
post-treatment	1.4305	0		BI-SM-T
post-treatment	1.23219	0		BI-SM-T
post-treatment	1.7615	0		BI-SM-T
post-treatment	3.0302	0		BI-SM-T
post-treatment	2.10327	0		BI-SM-T
post-treatment	1.89365	0		BI-SM-T
post-treatment	2.23907	0		BI-SM-T
post-treatment	1.96081	0		BI-SM-T
post-treatment	2.8867	0		BI-SM-T
post-treatment	3.36387	0		BI-SM-T
post-treatment	2.43898	0		BI-SM-T
post-treatment	3.58766	0		BI-SM-T
post-treatment	1.50652	0		BI-SM-T
post-treatment	2.60766	0		BI-SM-T
post-treatment	1.54701	0		BI-SM-T
post-treatment	1.52936	0		BI-SM-T
post-treatment	1.14492	8		BI-SM-T
post-treatment	1.56347	0		BI-SM-T
post-treatment	2.92958	0		BI-SM-T
post-treatment	3.11636	8		BI-SM-T
post-treatment	2.36562	0		BI-SM-T
post-treatment	2.50553	0		BI-SM-T
post-treatment	2.90971	0		BI-SM-T
post-treatment	1.50589	0		BI-SM-T
post-treatment	3.16435	8		BI-SM-T
post-treatment	3.77089	0		BI-SM-T
post-treatment	2.49136	0		BI-SM-T
post-treatment	2.82518	0		BI-SM-T
post-treatment	1.69807	0		BI-SM-T
post-treatment	2.04548	0		BI-SM-T
post-treatment	2.3466	0		BI-SM-T
post-treatment	2.91392	0		BI-SM-T
post-treatment	1.64127	0		BI-SM-T
post-treatment	3.07357	0		BI-SM-T
post-treatment	3.00036	0		BI-SM-T
post-treatment	2.63916	0		BI-SM-T
post-treatment	1.61712	0		BI-SM-T
post-treatment	2.87752	0		BI-SM-T
post-treatment	2.37023	0		BI-SM-T
post-treatment	2.94931	8		BI-SM-T
post-treatment	1.72713	0		BI-SM-T
post-treatment	2.70252	0		BI-SM-T
post-treatment	1.94474	0		BI-SM-T
post-treatment	1.79305	0		BI-SM-T
post-treatment	1.69252	0		BI-SM-T
post-treatment	1.96323	0		BI-SM-T
post-treatment	2.51789	0		BI-SM-T
post-treatment	2.51571	8		BI-SM-T
post-treatment	2.94573	0		BI-SM-T
post-treatment	1.17424	0		BI-SM-T
post-treatment	2.38875	0		BI-SM-T
post-treatment	2.15603	0		BI-SM-T
post-treatment	3.12138	0		BI-SM-T
post-treatment	3.71576	0		BI-SM-T
post-treatment	1.50552	0		BI-SM-T
post-treatment	1.9129	0		BI-SM-T
post-treatment	2.10422	0		BI-SM-T
post-treatment	2.92031	0		BI-SM-T
post-treatment	1.87718	0		BI-SM-T
post-treatment	4.07277	0		BI-SM-T
post-treatment	2.53085	8		BI-SM-T
post-treatment	2.61345	0		BI-SM-T
post-treatment	2.64614	0		BI-SM-T
post-treatment	1.63475	8		BI-SM-T
post-treatment	3.13455	0		BI-SM-T
post-treatment	1.4253	0		BI-SM-T
post-treatment	2.13572	0		BI-SM-T
post-treatment	1.85126	0		BI-SM-T
post-treatment	1.89522	0		BI-SM-T
post-treatment	2.19847	0		BI-SM-T
post-treatment	2.15708	0		BI-SM-T
post-treatment	2.03094	0		BI-SM-T
post-treatment	2.60575	0		BI-SM-T
post-treatment	1.97385	0		BI-SM-T
post-treatment	2.01806	0		BI-SM-T
post-treatment	2.19064	0		BI-SM-T
post-treatment	2.52698	0		BI-SM-T
post-treatment	2.6376	0		BI-SM-T
post-treatment	1.85713	0		BI-SM-T
post-treatment	2.65708	0		BI-SM-T
post-treatment	2.23488	0		BI-SM-T
post-treatment	2.89869	0		BI-SM-T
post-treatment	2.82971	0		BI-SM-T
post-treatment	3.16074	0		BI-SM-T
post-treatment	2.36617	0		BI-SM-T
post-treatment	1.36711	8		BI-SM-T
post-treatment	2.47202	0		BI-SM-T
post-treatment	2.67509	0		BI-SM-T
post-treatment	1.78389	0		BI-SM-T
post-treatment	1.58163	0		BI-SM-T
post-treatment	1.76494	0		BI-SM-T
post-treatment	2.64917	0		BI-SM-T
post-treatment	3.36836	0		BI-SM-T
post-treatment	2.13996	0		BI-SM-T
post-treatment	2.26267	0		BI-SM-T
post-treatment	2.0963	0		BI-SM-T
post-treatment	2.57583	0		BI-SM-T
post-treatment	2.21299	2		BI-SM-T
post-treatment	1.19812	0		BI-SM-T
post-treatment	2.32923	0		BI-SM-T
post-treatment	2.20125	0		BI-SM-T
post-treatment	2.46369	0		BI-SM-T
post-treatment	2.67977	0		BI-SM-T
post-treatment	1.7062	0		BI-SM-T
post-treatment	2.46307	8		BI-SM-T
post-treatment	2.6768	0		BI-SM-T
post-treatment	2.73798	0		BI-SM-T
post-treatment	2.1331	0		BI-SM-T
post-treatment	1.99152	0		BI-SM-T
post-treatment	3.47863	8		BI-SM-T
post-treatment	1.87926	0		BI-SM-T
post-treatment	2.33807	0		BI-SM-T
post-treatment	1.66685	0		BI-SM-T
post-treatment	1.19094	8		BI-SM-T
post-treatment	1.57752	0		BI-SM-T
post-treatment	2.10154	0		BI-SM-T
post-treatment	2.24309	0		BI-SM-T
post-treatment	2.06629	0		BI-SM-T
post-treatment	2.84236	0		BI-SM-T
post-treatment	1.8106	8		BI-SM-T
post-treatment	2.56188	0		BI-SM-T
post-treatment	2.87676	0		BI-SM-T
post-treatment	3.58557	8		BI-SM-T
post-treatment	2.94653	0		BI-SM-T
post-treatment	2.21449	0		BI-SM-T
post-treatment	1.78634	0		BI-SM-T
post-treatment	3.07528	0		BI-SM-T
post-treatment	1.81888	8		BI-SM-T
post-treatment	2.87965	0		BI-SM-T
post-treatment	2.04077	0		BI-SM-T
post-treatment	2.17125	0		BI-SM-T
post-treatment	3.09291	0		BI-SM-T
post-treatment	1.70808	0		BI-SM-T
post-treatment	1.90468	0		BI-SM-T
post-treatment	3.17924	0		BI-SM-T
post-treatment	1.35109	0		BI-SM-T
post-treatment	2.6202	0		BI-SM-T
post-treatment	1.93406	0		BI-SM-T
post-treatment	2.68631	0		BI-SM-T
post-treatment	2.75487	0		BI-SM-T
post-treatment	3.57276	0		BI-SM-T
post-treatment	1.44472	8		BI-SM-T
post-treatment	2.88821	0		BI-SM-T
post-treatment	1.22389	2		BI-SM-T
post-treatment	3.42858	0		BI-SM-T
post-treatment	2.10751	0		BI-SM-T
post-treatment	2.41151	0		BI-SM-T
post-treatment	1.45021	0		BI-SM-T
post-treatment	2.17761	0		BI-SM-T
post-treatment	2.03889	0		BI-SM-T
post-treatment	2.00943	0		BI-SM-T
post-treatment	2.03962	0		BI-SM-T
post-treatment	3.72979	0		BI-SM-T
post-treatment	2.62369	0		BI-SM-T
post-treatment	2.2736	0		BI-SM-T
post-treatment	2.51619	0		BI-SM-T
post-treatment	1.88795	0		BI-SM-T
post-treatment	2.22545	0		BI-SM-T
post-treatment	3.21666	0		BI-SM-T
post-treatment	3.01313	0		BI-SM-T
post-treatment	2.60736	0		BI-SM-T
post-treatment	2.75431	0		BI-SM-T
post-treatment	2.04209	0		BI-SM-T
post-treatment	3.06432	0		BI-SM-T
post-treatment	2.27893	0		BI-SM-T
post-treatment	1.53118	0		BI-SM-T
post-treatment	2.63709	0		BI-SM-T
post-treatment	3.02479	0		BI-SM-T
post-treatment	2.69672	0		BI-SM-T
post-treatment	2.81058	0		BI-SM-T
post-treatment	1.78961	0		BI-SM-T
post-treatment	1.60152	0		BI-SM-T
post-treatment	1.78779	0		BI-SM-T
post-treatment	1.58346	0		BI-SM-T
post-treatment	2.05108	0		BI-SM-T
post-treatment	1.99148	0		BI-SM-T
post-treatment	2.27472	0		BI-SM-T
post-treatment	2.23256	0		BI-SM-T
post-treatment	1.87403	0		BI-SM-T
post-treatment	2.99787	0		BI-SM-T
post-treatment	3.08815	0		BI-SM-T
post-treatment	2.13777	8		BI-SM-T
post-treatment	1.37468	0		BI-SM-T
post-treatment	2.29335	2		BI-SM-T
post-treatment	2.89437	0		BI-SM-T
post-treatment	2.57008	0		BI-SM-T
post-treatment	1.9094	0		BI-SM-T
post-treatment	2.1218	0		BI-SM-T
post-treatment	2.50968	0		BI-SM-T
post-treatment	2.55054	0		BI-SM-T
post-treatment	2.97816	0		BI-SM-T
post-treatment	2.5361	0		BI-SM-T
post-treatment	2.75171	0		BI-SM-T
post-treatment	2.36889	0		BI-SM-T
post-treatment	2.08486	0		BI-SM-T
post-treatment	2.21935	0		BI-SM-T
post-treatment	1.82343	0		BI-SM-T
post-treatment	2.19067	0		BI-SM-T
post-treatment	2.37408	0		BI-SM-T
post-treatment	2.22998	0		BI-SM-T
post-treatment	2.97358	0		BI-SM-T
post-treatment	2.16034	8		BI-SM-T
post-treatment	1.87758	8		BI-SM-T
post-treatment	2.37105	0		BI-SM-T
post-treatment	1.55592	0		BI-SM-T
post-treatment	1.61253	0		BI-SM-T
post-treatment	1.27813	8		BI-SM-T
post-treatment	2.34876	0		BI-SM-T
post-treatment	2.38954	0		BI-SM-T
post-treatment	2.51152	0		BI-SM-T
post-treatment	3.09302	0		BI-SM-T
post-treatment	2.97057	0		BI-SM-T
post-treatment	2.40969	0		BI-SM-T
post-treatment	2.55889	0		BI-SM-T
post-treatment	1.80631	0		BI-SM-T
post-treatment	1.8268	0		BI-SM-T
post-treatment	2.0354	0		BI-SM-T
post-treatment	1.85977	8		BI-SM-T
post-treatment	1.87473	0		BI-SM-T
post-treatment	2.79798	0		BI-SM-T
post-treatment	2.52708	0		BI-SM-T
post-treatment	2.15087	0		BI-SM-T
post-treatment	2.08094	0		BI-SM-T
post-treatment	1.79683	0		BI-SM-T
post-treatment	2.18391	0		BI-SM-T
post-treatment	2.49933	0		BI-SM-T
post-treatment	2.14356	0		BI-SM-T
post-treatment	1.86822	8		BI-SM-T
post-treatment	2.05574	0		BI-SM-T
post-treatment	2.67495	0		BI-SM-T
post-treatment	1.37372	0		BI-SM-T
post-treatment	3.69324	0		BI-SM-T
post-treatment	1.62712	0		BI-SM-T
post-treatment	2.78502	0		BI-SM-T
post-treatment	2.23479	1		BI-SM-T
post-treatment	3.03422	0		BI-SM-T
post-treatment	1.57328	0		BI-SM-T
post-treatment	2.75663	8		BI-SM-T
post-treatment	3.16183	0		BI-SM-T
post-treatment	2.96765	0		BI-SM-T
post-treatment	2.42552	2		BI-SM-T
post-treatment	2.51267	0		BI-SM-T
post-treatment	2.3532	8		BI-SM-T
post-treatment	2.00393	0		BI-SM-T
post-treatment	2.48625	0		BI-SM-T
post-treatment	3.49896	0		BI-SM-T
post-treatment	2.3117	0		BI-SM-T
post-treatment	1.68065	0		BI-SM-T
post-treatment	1.98689	0		BI-SM-T
post-treatment	3.08326	8		BI-SM-T
post-treatment	1.80936	0		BI-SM-T
post-treatment	2.4453	0		BI-SM-T
post-treatment	2.06547	0		BI-SM-T
post-treatment	2.76189	8		BI-SM-T
post-treatment	2.64078	0		BI-SM-T
post-treatment	1.38015	0		BI-SM-T
post-treatment	2.71029	0		BI-SM-T
post-treatment	2.50425	0		BI-SM-T
post-treatment	1.72848	0		BI-SM-T
post-treatment	2.37861	0		BI-SM-T
post-treatment	2.22688	2		BI-SM-T
post-treatment	3.3317	0		BI-SM-T
post-treatment	2.98993	0		BI-SM-T
post-treatment	2.29301	0		BI-SM-T
post-treatment	2.25789	0		BI-SM-T
post-treatment	2.90073	0		BI-SM-T
post-treatment	2.1122	0		BI-SM-T
post-treatment	1.38949	0		BI-SM-T
post-treatment	1.97182	0		BI-SM-T
post-treatment	2.37704	0		BI-SM-T
post-treatment	2.42768	0		BI-SM-T
post-treatment	1.88316	0		BI-SM-T
post-treatment	2.46092	0		BI-SM-T
post-treatment	2.93702	0		BI-SM-T
post-treatment	2.60111	0		BI-SM-T
post-treatment	2.03558	0		BI-SM-T
post-treatment	2.39229	0		BI-SM-T
post-treatment	2.86953	0		BI-SM-T
post-treatment	2.47208	0		BI-SM-T
post-treatment	2.27467	0		BI-SM-T
post-treatment	1.80691	0		BI-SM-T
post-treatment	3.31524	0		BI-SM-T
post-treatment	3.10587	0		BI-SM-T
post-treatment	2.05205	0		BI-SM-T
post-treatment	1.54813	8		BI-SM-T
post-treatment	1.99276	0		BI-SM-T
post-treatment	2.48037	0		BI-SM-T
post-treatment	2.3449	0		BI-SM-T
post-treatment	2.78965	8		BI-SM-T
post-treatment	2.15668	0		BI-SM-T
post-treatment	2.19267	0		BI-SM-T
post-treatment	2.88723	8		BI-SM-T
post-treatment	1.98099	0		BI-SM-T
post-treatment	2.28056	0		BI-SM-T
post-treatment	3.08294	0		BI-SM-T
post-treatment	1.88089	0		BI-SM-T
post-treatment	2.16518	0		BI-SM-T
post-treatment	1.96732	0		BI-SM-T
post-treatment	2.49929	0		BI-SM-T
post-treatment	2.01515	0		BI-SM-T
post-treatment	1.7166	0		BI-SM-T
post-treatment	2.24562	0		BI-SM-T
post-treatment	2.45648	8		BI-SM-T
post-treatment	2.07051	0		BI-SM-T
post-treatment	2.91556	0		BI-SM-T
post-treatment	2.6404	8		BI-SM-T
post-treatment	1.52631	0		BI-SM-T
post-treatment	3.11475	0		BI-SM-T
post-treatment	2.03539	0		BI-SM-T
post-treatment	1.90911	0		BI-SM-T
post-treatment	1.68279	0		BI-SM-T
post-treatment	1.51887	0		BI-SM-T
post-treatment	2.05957	0		BI-SM-T
post-treatment	2.59206	0		BI-SM-T
post-treatment	2.70016	0		BI-SM-T
post-treatment	2.377	0		BI-SM-T
post-treatment	2.63196	0		BI-SM-T
post-treatment	2.58003	0		BI-SM-T
post-treatment	2.96124	0		BI-SM-T
post-treatment	1.33867	0		BI-SM-T
post-treatment	2.41662	0		BI-SM-T
post-treatment	1.48472	0		BI-SM-T
post-treatment	2.49464	0		BI-SM-T
post-treatment	2.02785	0		BI-SM-T
post-treatment	1.75148	0		BI-SM-T
post-treatment	1.89038	0		BI-SM-T
post-treatment	2.82398	0		BI-SM-T
post-treatment	3.11554	0		BI-SM-T
post-treatment	2.50514	0		BI-SM-T
post-treatment	2.29434	0		BI-SM-T
post-treatment	2.48712	0		BI-SM-T
post-treatment	2.70017	0		BI-SM-T
post-treatment	2.26016	0		BI-SM-T
post-treatment	3.27003	0		BI-SM-T
post-treatment	2.98858	0		BI-SM-T
post-treatment	2.02715	0		BI-SM-T
post-treatment	2.43587	0		BI-SM-T
post-treatment	2.49417	0		BI-SM-T
post-treatment	2.95316	8		BI-SM-T
post-treatment	1.9743	0		BI-SM-T
post-treatment	2.22675	6		BI-SM-T
post-treatment	2.03019	0		BI-SM-T
post-treatment	2.54376	0		BI-SM-T
post-treatment	1.85359	0		BI-SM-T
post-treatment	2.75474	0		BI-SM-T
post-treatment	2.87406	0		BI-SM-T
post-treatment	2.69006	0		BI-SM-T
post-treatment	3.12433	0		BI-SM-T
post-treatment	2.84909	8		BI-SM-T
post-treatment	2.68884	0		BI-SM-T
post-treatment	2.29775	0		BI-SM-T
post-treatment	1.89042	0		BI-SM-T
post-treatment	2.72665	0		BI-SM-T
post-treatment	2.47406	0		BI-SM-T
post-treatment	2.29947	2		BI-SM-T
post-treatment	1.91382	0		BI-SM-T
post-treatment	1.70668	8		BI-SM-T
post-treatment	2.72209	8		BI-SM-T
post-treatment	3.20822	0		BI-SM-T
post-treatment	2.3401	0		BI-SM-T
post-treatment	1.70438	0		BI-SM-T
post-treatment	2.98637	0		BI-SM-T
post-treatment	3.04322	0		BI-SM-T
post-treatment	2.38438	0		BI-SM-T
post-treatment	2.63012	0		BI-SM-T
post-treatment	2.07377	0		BI-SM-T
post-treatment	3.02137	8		BI-SM-T
post-treatment	2.59049	0		BI-SM-T
post-treatment	2.07983	0		BI-SM-T
post-treatment	2.68522	0		BI-SM-T
post-treatment	1.81049	0		BI-SM-T
post-treatment	2.68232	0		BI-SM-T
post-treatment	2.60603	0		BI-SM-T
post-treatment	2.02097	0		BI-SM-T
post-treatment	3.38648	0		BI-SM-T
post-treatment	2.76359	0		BI-SM-T
post-treatment	2.24554	0		BI-SM-T
post-treatment	2.11733	0		BI-SM-T
post-treatment	3.03767	8		BI-SM-T
post-treatment	1.76028	0		BI-SM-T
post-treatment	2.75333	0		BI-SM-T
post-treatment	2.82857	0		BI-SM-T
post-treatment	1.76296	0		BI-SM-T
post-treatment	1.79756	0		BI-SM-T
post-treatment	1.76419	0		BI-SM-T
post-treatment	1.64281	0		BI-SM-T
post-treatment	1.3193	0		BI-SM-T
post-treatment	2.63412	0		BI-SM-T
post-treatment	1.70717	0		BI-SM-T
post-treatment	1.88964	0		BI-SM-T
post-treatment	2.54717	0		BI-SM-T
post-treatment	3.65253	6		BI-SM-T
post-treatment	1.80624	0		BI-SM-T
post-treatment	2.07465	0		BI-SM-T
post-treatment	2.2446	0		BI-SM-T
post-treatment	1.31737	8		BI-SM-T
post-treatment	2.37217	0		BI-SM-T
post-treatment	1.51957	0		BI-SM-T
post-treatment	2.07086	0		BI-SM-T
post-treatment	1.95145	0		BI-SM-T
post-treatment	2.71017	0		BI-SM-T
post-treatment	2.46685	0		BI-SM-T
post-treatment	1.50787	0		BI-SM-T
post-treatment	2.80916	0		BI-SM-T
post-treatment	2.95065	0		BI-SM-T
post-treatment	2.39264	0		BI-SM-T
post-treatment	1.74526	0		BI-SM-T
post-treatment	3.12694	0		BI-SM-T
post-treatment	2.08173	0		BI-SM-T
post-treatment	2.01237	0		BI-SM-T
post-treatment	3.10829	0		BI-SM-T
post-treatment	2.16726	0		BI-SM-T
post-treatment	2.64522	0		BI-SM-T
post-treatment	2.86809	0		BI-SM-T
post-treatment	3.13793	0		BI-SM-T
post-treatment	1.55589	0		BI-SM-T
post-treatment	2.33484	0		BI-SM-T
post-treatment	3.60887	0		BI-SM-T
post-treatment	2.93503	0		BI-SM-T
post-treatment	2.40408	8		BI-SM-T
post-treatment	1.54382	0		BI-SM-T
post-treatment	1.33358	0		BI-SM-T
post-treatment	3.14501	0		BI-SM-T
post-treatment	1.92205	0		BI-SM-T
post-treatment	2.73488	0		BI-SM-T
post-treatment	1.29912	0		BI-SM-T
post-treatment	3.37662	0		BI-SM-T
post-treatment	2.10023	0		BI-SM-T
post-treatment	1.25092	0		BI-SM-T
post-treatment	2.82896	8		BI-SM-T
post-treatment	2.21876	0		BI-SM-T
post-treatment	3.1322	0		BI-SM-T
post-treatment	2.79506	0		BI-SM-T
post-treatment	2.73146	8		BI-SM-T
post-treatment	2.08504	0		BI-SM-T
post-treatment	1.68835	8		BI-SM-T
post-treatment	3.11181	0		BI-SM-T
post-treatment	2.39539	0		BI-SM-T
post-treatment	1.88653	0		BI-SM-T
post-treatment	1.68887	0		BI-SM-T
post-treatment	2.73564	0		BI-SM-T
post-treatment	2.9569	0		BI-SM-T
post-treatment	2.65223	0		BI-SM-T
post-treatment	2.42841	0		BI-SM-T
post-treatment	1.49023	0		BI-SM-T
post-treatment	2.31098	0		BI-SM-T
post-treatment	3.25578	0		BI-SM-T
post-treatment	2.21528	0		BI-SM-T
post-treatment	2.85128	0		BI-SM-T
post-treatment	1.69676	0		BI-SM-T
post-treatment	2.84309	0		BI-SM-T
post-treatment	1.64506	0		BI-SM-T
post-treatment	2.58296	0		BI-SM-T
post-treatment	2.16021	0		BI-SM-T
post-treatment	1.92406	0		BI-SM-T
post-treatment	2.36793	0		BI-SM-T
post-treatment	2.07165	0		BI-SM-T
post-treatment	2.44292	0		BI-SM-T
post-treatment	2.33377	0		BI-SM-T
post-treatment	3.34465	0		BI-SM-T
post-treatment	2.25141	0		BI-SM-T
post-treatment	2.54331	0		BI-SM-T
post-treatment	1.5361	0		BI-SM-T
post-treatment	4.02375	0		BI-SM-T
post-treatment	2.08812	0		BI-SM-T
post-treatment	2.04963	0		BI-SM-T
post-treatment	2.58941	0		BI-SM-T
post-treatment	2.61558	0		BI-SM-T
post-treatment	2.59264	0		BI-SM-T
post-treatment	3.1127	0		BI-SM-T
post-treatment	2.57973	8		BI-SM-T
post-treatment	2.80118	0		BI-SM-T
post-treatment	2.06934	0		BI-SM-T
post-treatment	2.67729	0		BI-SM-T
post-treatment	1.84074	0		BI-SM-T
post-treatment	2.405	0		BI-SM-T
post-treatment	2.52561	0		BI-SM-T
post-treatment	2.18819	2		BI-SM-T
post-treatment	1.84444	0		BI-SM-T
post-treatment	3.46617	0		BI-SM-T
post-treatment	2.75469	0		BI-SM-T
post-treatment	1.68334	0		BI-SM-T
post-treatment	2.10417	0		BI-SM-T
post-treatment	2.423	0		BI-SM-T
post-treatment	2.16509	0		BI-SM-T
post-treatment	3.01769	8		BI-SM-T
post-treatment	2.3681	0		BI-SM-T
post-treatment	3.57202	0		BI-SM-T
post-treatment	1.98409	0		BI-SM-T
post-treatment	2.41166	0		BI-SM-T
post-treatment	1.54658	8		BI-SM-T
post-treatment	1.77548	0		BI-SM-T
post-treatment	1.86781	0		BI-SM-T
post-treatment	2.87169	0		BI-SM-T
post-treatment	2.62367	0		BI-SM-T
post-treatment	3.33872	0		BI-SM-T
post-treatment	2.96021	0		BI-SM-T
post-treatment	1.61991	0		BI-SM-T
post-treatment	2.52952	0		BI-SM-T
post-treatment	2.30957	0		BI-SM-T
post-treatment	2.39963	0		BI-SM-T
post-treatment	2.94724	0		BI-SM-T
post-treatment	2.29809	0		BI-SM-T
post-treatment	1.86398	0		BI-SM-T
post-treatment	2.13037	0		BI-SM-T
post-treatment	2.51049	2		BI-SM-T
post-treatment	2.47103	0		BI-SM-T
post-treatment	3.07929	0		BI-SM-T
post-treatment	1.19174	0		BI-SM-T
post-treatment	2.42818	0		BI-SM-T
post-treatment	2.04244	0		BI-SM-T
post-treatment	2.55471	0		BI-SM-T
post-treatment	2.85029	0		BI-SM-T
post-treatment	2.52397	0		BI-SM-T
post-treatment	1.6948	0		BI-SM-T
post-treatment	2.50286	8		BI-SM-T
post-treatment	2.32801	0		BI-SM-T
post-treatment	3.37455	0		BI-SM-T
post-treatment	2.18999	0		BI-SM-T
post-treatment	1.75159	0		BI-SM-T
post-treatment	1.99489	0		BI-SM-T
post-treatment	3.13878	0		BI-SM-T
post-treatment	3.2251	0		BI-SM-T
post-treatment	2.17908	0		BI-SM-T
post-treatment	2.13944	0		BI-SM-T
post-treatment	3.11156	0		BI-SM-T
post-treatment	1.99344	0		BI-SM-T
post-treatment	1.78099	8		BI-SM-T
post-treatment	2.41922	0		BI-SM-T
post-treatment	1.34149	2		BI-SM-T
post-treatment	1.70481	8		BI-SM-T
post-treatment	1.94556	0		BI-SM-T
post-treatment	2.64779	0		BI-SM-T
post-treatment	3.37085	0		BI-SM-T
post-treatment	2.71809	0		BI-SM-T
post-treatment	2.54207	0		BI-SM-T
post-treatment	1.95916	0		BI-SM-T
post-treatment	2.96975	0		BI-SM-T
post-treatment	1.69572	0		BI-SM-T
post-treatment	1.94208	0		BI-SM-T
post-treatment	1.47504	0		BI-SM-T
post-treatment	3.15879	0		BI-SM-T
post-treatment	1.78202	8		BI-SM-T
post-treatment	2.38209	0		BI-SM-T
post-treatment	2.76084	0		BI-SM-T
post-treatment	3.01657	8		BI-SM-T
post-treatment	1.87211	0		BI-SM-T
post-treatment	3.21884	0		BI-SM-T
post-treatment	3.33083	0		BI-SM-T
post-treatment	2.20688	0		BI-SM-T
post-treatment	2.80457	0		BI-SM-T
post-treatment	3.00503	0		BI-SM-T
post-treatment	2.29395	0		BI-SM-T
post-treatment	2.25202	0		BI-SM-T
post-treatment	1.66114	8		BI-SM-T
post-treatment	2.67797	0		BI-SM-T
post-treatment	1.17991	0		BI-SM-T
post-treatment	2.12072	0		BI-SM-T
post-treatment	3.14116	8		BI-SM-T
post-treatment	1.97448	0		BI-SM-T
post-treatment	1.58189	0		BI-SM-T
post-treatment	1.91707	0		BI-SM-T
post-treatment	2.96137	0		BI-SM-T
post-treatment	2.26259	0		BI-SM-T
post-treatment	2.58911	8		BI-SM-T
post-treatment	2.01224	0		BI-SM-T
post-treatment	2.62265	0		BI-SM-T
post-treatment	2.21506	0		BI-SM-T
post-treatment	3.47251	0		BI-SM-T
post-treatment	2.0824	0		BI-SM-T
post-treatment	1.47787	0		BI-SM-T
post-treatment	1.6977	0		BI-SM-T
post-treatment	2.76763	0		BI-SM-T
post-treatment	2.44438	0		BI-SM-T
post-treatment	2.94955	0		BI-SM-T
post-treatment	2.90686	0		BI-SM-T
post-treatment	3.04995	0		BI-SM-T
post-treatment	2.11998	0		BI-SM-T
post-treatment	3.16283	0		BI-SM-T
post-treatment	2.00538	0		BI-SM-T
post-treatment	2.93298	0		BI-SM-T
post-treatment	2.83773	0		BI-SM-T
post-treatment	2.79758	0		BI-SM-T
post-treatment	2.72722	8		BI-SM-T
post-treatment	1.9767	8		BI-SM-T
post-treatment	1.81989	0		BI-SM-T
post-treatment	3.00663	0		BI-SM-T
post-treatment	2.33518	0		BI-SM-T
post-treatment	1.995	0		BI-SM-T
post-treatment	2.52831	0		BI-SM-T
post-treatment	1.56389	0		BI-SM-T
post-treatment	1.4706	0		BI-SM-T
post-treatment	2.7814	0		BI-SM-T
post-treatment	2.60508	0		BI-SM-T
post-treatment	2.73879	0		BI-SM-T
post-treatment	2.58949	0		BI-SM-T
post-treatment	1.74297	8		BI-SM-T
post-treatment	2.38501	0		BI-SM-T
post-treatment	1.61375	0		BI-SM-T
post-treatment	2.1736	0		BI-SM-T
post-treatment	2.67624	0		BI-SM-T
post-treatment	3.06459	0		BI-SM-T
post-treatment	2.20403	0		BI-SM-T
post-treatment	2.5383	0		BI-SM-T
post-treatment	3.11792	0		BI-SM-T
post-treatment	3.07762	0		BI-SM-T
post-treatment	1.80928	0		BI-SM-T
post-treatment	3.79878	6		BI-SM-T
post-treatment	2.51417	0		BI-SM-T
post-treatment	2.4101	0		BI-SM-T
post-treatment	2.4667	0		BI-SM-T
post-treatment	2.73718	0		BI-SM-T
post-treatment	3.91479	0		BI-SM-T
post-treatment	3.15403	0		BI-SM-T
post-treatment	1.91513	0		BI-SM-T
post-treatment	1.51149	8		BI-SM-T
post-treatment	1.66311	0		BI-SM-T
post-treatment	2.44876	8		BI-SM-T
post-treatment	2.3997	0		BI-SM-T
post-treatment	2.16557	0		BI-SM-T
post-treatment	1.46331	0		BI-SM-T
post-treatment	1.87857	0		BI-SM-T
post-treatment	1.95526	0		BI-SM-T
post-treatment	2.31855	0		BI-SM-T
post-treatment	2.45002	0		BI-SM-T
post-treatment	2.47157	0		BI-SM-T
post-treatment	2.50141	0		BI-SM-T
post-treatment	1.55691	0		BI-SM-T
post-treatment	1.72915	0		BI-SM-T
post-treatment	3.00201	0		BI-SM-T
post-treatment	1.72886	0		BI-SM-T
post-treatment	1.98491	0		BI-SM-T
post-treatment	2.85787	0		BI-SM-T
post-treatment	2.134	0		BI-SM-T
post-treatment	2.66301	0		BI-SM-T
post-treatment	2.46393	0		BI-SM-T
post-treatment	1.96478	0		BI-SM-T
post-treatment	2.98689	0		BI-SM-T
post-treatment	2.17712	0		BI-SM-T
post-treatment	2.52774	0		BI-SM-T
post-treatment	1.68538	0		BI-SM-T
post-treatment	2.96532	0		BI-SM-T
post-treatment	2.70738	8		BI-SM-T
post-treatment	1.67336	0		BI-SM-T
post-treatment	1.98465	8		BI-SM-T
post-treatment	3.17152	0		BI-SM-T
post-treatment	1.68154	0		BI-SM-T
post-treatment	2.10875	0		BI-SM-T
post-treatment	2.00293	0		BI-SM-T
post-treatment	3.83762	0		BI-SM-T
post-treatment	2.75168	0		BI-SM-T
post-treatment	1.96558	0		BI-SM-T
post-treatment	2.31069	0		BI-SM-T
post-treatment	2.084	0		BI-SM-T
post-treatment	2.72793	0		BI-SM-T
post-treatment	1.96006	0		BI-SM-T
post-treatment	1.14841	0		BI-SM-T
post-treatment	1.52671	0		BI-SM-T
post-treatment	2.26864	0		BI-SM-T
post-treatment	2.68064	0		BI-SM-T
post-treatment	2.55834	0		BI-SM-T
post-treatment	3.29231	0		BI-SM-T
post-treatment	2.67635	0		BI-SM-T
post-treatment	2.51981	0		BI-SM-T
post-treatment	3.20445	0		BI-SM-T
post-treatment	2.0732	0		BI-SM-T
post-treatment	2.71352	0		BI-SM-T
post-treatment	1.81802	0		BI-SM-T
post-treatment	2.6912	0		BI-SM-T
post-treatment	2.24695	0		BI-SM-T
post-treatment	2.31287	0		BI-SM-T
post-treatment	2.04622	0		BI-SM-T
post-treatment	1.6372	8		BI-SM-T
post-treatment	1.95407	0		BI-SM-T
post-treatment	2.67437	8		BI-SM-T
post-treatment	1.91923	0		BI-SM-T
post-treatment	2.0173	0		BI-SM-T
post-treatment	2.32117	0		BI-SM-T
post-treatment	1.72686	0		BI-SM-T
post-treatment	2.28967	2		BI-SM-T
post-treatment	2.22783	0		BI-SM-T
post-treatment	1.93134	0		BI-SM-T
post-treatment	2.54576	0		BI-SM-T
post-treatment	4.34942	0		BI-SM-T
post-treatment	2.35213	0		BI-SM-T
post-treatment	1.9168	0		BI-SM-T
post-treatment	1.33652	0		BI-SM-T
post-treatment	2.47398	0		BI-SM-T
post-treatment	1.37094	0		BI-SM-T
post-treatment	1.87559	0		BI-SM-T
post-treatment	2.69686	0		BI-SM-T
post-treatment	2.60421	0		BI-SM-T
post-treatment	1.80309	0		BI-SM-T
post-treatment	1.1987	8		BI-SM-T
post-treatment	2.0261	0		BI-SM-T
post-treatment	2.81777	0		BI-SM-T
post-treatment	2.21697	0		BI-SM-T
post-treatment	1.65205	0		BI-SM-T
post-treatment	2.51664	0		BI-SM-T
post-treatment	2.60683	0		BI-SM-T
post-treatment	1.60942	8		BI-SM-T
post-treatment	2.5207	0		BI-SM-T
post-treatment	1.66534	0		BI-SM-T
post-treatment	2.9332	0		BI-SM-T
post-treatment	2.36025	0		BI-SM-T
post-treatment	2.60182	0		BI-SM-T
post-treatment	2.99253	0		BI-SM-T
post-treatment	3.32416	0		BI-SM-T
post-treatment	2.16259	0		BI-SM-T
post-treatment	3.39674	6		BI-SM-T
post-treatment	2.23535	0		BI-SM-T
post-treatment	1.90604	0		BI-SM-T
post-treatment	2.67138	0		BI-SM-T
post-treatment	3.68223	0		BI-SM-T
post-treatment	2.43872	0		BI-SM-T
post-treatment	2.48862	0		BI-SM-T
post-treatment	2.39734	0		BI-SM-T
post-treatment	2.14341	0		BI-SM-T
post-treatment	2.38092	0		BI-SM-T
post-treatment	1.5956	0		BI-SM-T
post-treatment	2.80543	0		BI-SM-T
post-treatment	1.37918	8		BI-SM-T
post-treatment	2.36635	0		BI-SM-T
post-treatment	2.39417	0		BI-SM-T
post-treatment	2.80542	0		BI-SM-T
post-treatment	1.70885	0		BI-SM-T
post-treatment	3.77143	0		BI-SM-T
post-treatment	1.70012	0		BI-SM-T
post-treatment	2.33973	0		BI-SM-T
post-treatment	2.88663	0		BI-SM-T
post-treatment	2.11158	0		BI-SM-T
post-treatment	3.11097	8		BI-SM-T
post-treatment	2.29367	0		BI-SM-T
post-treatment	1.24113	8		BI-SM-T
post-treatment	2.72087	0		BI-SM-T
post-treatment	1.88841	0		BI-SM-T
post-treatment	1.23853	2		BI-SM-T
post-treatment	2.74325	0		BI-SM-T
post-treatment	1.6381	6		BI-SM-T
post-treatment	2.19134	8		BI-SM-T
post-treatment	2.06552	0		BI-SM-T
post-treatment	1.90481	8		BI-SM-T
post-treatment	3.50892	0		BI-SM-T
post-treatment	2.68323	0		BI-SM-T
post-treatment	2.1847	0		BI-SM-T
post-treatment	1.52086	0		BI-SM-T
post-treatment	2.3586	0		BI-SM-T
post-treatment	2.59689	0		BI-SM-T
post-treatment	2.86474	0		BI-SM-T
post-treatment	4.15201	0		BI-SM-T
post-treatment	2.58834	0		BI-SM-T
post-treatment	2.92711	0		BI-SM-T
post-treatment	2.52075	0		BI-SM-T
post-treatment	2.05597	0		BI-SM-T
post-treatment	1.92604	6		BI-SM-T
post-treatment	2.09932	0		BI-SM-T
post-treatment	1.915	0		BI-SM-T
post-treatment	2.63533	0		BI-SM-T
post-treatment	2.30983	0		BI-SM-T
post-treatment	2.55462	0		BI-SM-T
post-treatment	3.19924	0		BI-SM-T
post-treatment	3.26919	0		BI-SM-T
post-treatment	3.01399	0		BI-SM-T
post-treatment	2.00874	0		BI-SM-T
post-treatment	2.85282	0		BI-SM-T
post-treatment	2.24056	0		BI-SM-T
post-treatment	2.78768	2		BI-SM-T
post-treatment	2.06163	0		BI-SM-T
post-treatment	2.43152	0		BI-SM-T
post-treatment	1.88179	8		BI-SM-T
post-treatment	2.49692	0		BI-SM-T
post-treatment	2.8863	0		BI-SM-T
post-treatment	2.28742	2		BI-SM-T
post-treatment	2.20795	0		BI-SM-T
post-treatment	2.00126	0		BI-SM-T
post-treatment	2.78013	0		BI-SM-T
post-treatment	2.40839	0		BI-SM-T
post-treatment	3.10171	8		BI-SM-T
post-treatment	2.10518	0		BI-SM-T
post-treatment	2.31429	0		BI-SM-T
post-treatment	2.17773	0		BI-SM-T
post-treatment	2.89231	6		BI-SM-T
post-treatment	3.34014	0		BI-SM-T
post-treatment	2.89683	6		BI-SM-T
post-treatment	3.17026	0		BI-SM-T
post-treatment	2.15682	0		BI-SM-T
post-treatment	2.29712	0		BI-SM-T
post-treatment	1.10134	0		BI-SM-T
post-treatment	2.19178	0		BI-SM-T
post-treatment	2.8078	0		BI-SM-T
post-treatment	1.58717	0		BI-SM-T
post-treatment	2.53528	0		BI-SM-T
post-treatment	2.81717	6		BI-SM-T
post-treatment	2.34258	8		BI-SM-T
post-treatment	2.71595	0		BI-SM-T
post-treatment	1.78888	0		BI-SM-T
post-treatment	1.68135	0		BI-SM-T
post-treatment	2.736	0		BI-SM-T
post-treatment	2.35688	0		BI-SM-T
post-treatment	2.40539	0		BI-SM-T
post-treatment	2.46646	0		BI-SM-T
post-treatment	2.99854	0		BI-SM-T
post-treatment	1.75532	0		BI-SM-T
post-treatment	2.13574	0		BI-SM-T
post-treatment	1.53038	0		BI-SM-T
post-treatment	1.52001	0		BI-SM-T
post-treatment	1.39158	8		BI-SM-T
post-treatment	2.89764	0		BI-SM-T
post-treatment	2.69394	0		BI-SM-T
post-treatment	1.78162	0		BI-SM-T
post-treatment	3.55859	0		BI-SM-T
post-treatment	2.97191	0		BI-SM-T
post-treatment	2.44858	0		BI-SM-T
post-treatment	1.75459	0		BI-SM-T
post-treatment	2.68935	6		BI-SM-T
post-treatment	2.8206	0		BI-SM-T
post-treatment	1.7187	0		BI-SM-T
post-treatment	2.38097	0		BI-SM-T
post-treatment	2.36119	0		BI-SM-T
post-treatment	2.5636	0		BI-SM-T
post-treatment	2.42283	0		BI-SM-T
post-treatment	1.93622	0		BI-SM-T
post-treatment	2.16084	0		BI-SM-T
post-treatment	2.36007	8		BI-SM-T
post-treatment	2.30079	0		BI-SM-T
post-treatment	1.78321	0		BI-SM-T
post-treatment	2.55876	0		BI-SM-T
post-treatment	2.87178	0		BI-SM-T
post-treatment	2.52581	0		BI-SM-T
post-treatment	3.1659	0		BI-SM-T
post-treatment	2.09193	0		BI-SM-T
post-treatment	1.73766	0		BI-SM-T
post-treatment	2.58125	0		BI-SM-T
post-treatment	2.37378	0		BI-SM-T
post-treatment	1.44702	0		BI-SM-T
post-treatment	2.66346	0		BI-SM-T
post-treatment	2.15801	8		BI-SM-T
post-treatment	2.17762	0		BI-SM-T
post-treatment	2.38029	0		BI-SM-T
post-treatment	3.56514	0		BI-SM-T
post-treatment	2.55216	0		BI-SM-T
post-treatment	2.88334	0		BI-SM-T
post-treatment	1.65596	0		BI-SM-T
post-treatment	3.22396	0		BI-SM-T
post-treatment	1.7752	8		BI-SM-T
post-treatment	3.61148	0		BI-SM-T
post-treatment	2.07819	0		BI-SM-T
post-treatment	1.57907	0		BI-SM-T
post-treatment	1.90215	0		BI-SM-T
post-treatment	1.83082	0		BI-SM-T
post-treatment	2.44535	0		BI-SM-T
post-treatment	2.31198	0		BI-SM-T
post-treatment	2.38029	0		BI-SM-T
post-treatment	1.44788	0		BI-SM-T
post-treatment	2.78903	0		BI-SM-T
post-treatment	2.08526	0		BI-SM-T
post-treatment	2.04515	0		BI-SM-T
post-treatment	2.50835	0		BI-SM-T
post-treatment	1.85753	0		BI-SM-T
post-treatment	1.79062	0		BI-SM-T
post-treatment	4.02563	0		BI-SM-T
post-treatment	2.13893	0		BI-SM-T
post-treatment	2.15062	0		BI-SM-T
post-treatment	2.5464	0		BI-SM-T
post-treatment	1.52519	0		BI-SM-T
post-treatment	1.77558	0		BI-SM-T
post-treatment	1.94662	0		BI-SM-T
post-treatment	2.4221	0		BI-SM-T
post-treatment	1.8982	0		BI-SM-T
post-treatment	3.02294	0		BI-SM-T
post-treatment	2.31826	0		BI-SM-T
post-treatment	2.04614	0		BI-SM-T
post-treatment	1.88877	0		BI-SM-T
post-treatment	2.55757	0		BI-SM-T
post-treatment	2.71249	0		BI-SM-T
post-treatment	2.54845	0		BI-SM-T
post-treatment	2.26554	0		BI-SM-T
post-treatment	2.08879	0		BI-SM-T
post-treatment	2.38669	0		BI-SM-T
post-treatment	1.47359	8		BI-SM-T
post-treatment	2.1615	0		BI-SM-T
post-treatment	3.76722	0		BI-SM-T
post-treatment	1.96284	2		BI-SM-T
post-treatment	2.00506	0		BI-SM-T
post-treatment	1.48066	0		BI-SM-T
post-treatment	2.40085	0		BI-SM-T
post-treatment	2.14217	0		BI-SM-T
post-treatment	2.84622	0		BI-SM-T
post-treatment	2.14442	0		BI-SM-T
post-treatment	3.40391	0		BI-SM-T
post-treatment	1.81921	0		BI-SM-T
post-treatment	2.34706	0		BI-SM-T
post-treatment	2.16801	0		BI-SM-T
post-treatment	1.95137	0		BI-SM-T
post-treatment	1.56939	0		BI-SM-T
post-treatment	2.06143	0		BI-SM-T
post-treatment	2.09597	0		BI-SM-T
post-treatment	3.31575	0		BI-SM-T
post-treatment	2.7279	8		BI-SM-T
post-treatment	2.95065	0		BI-SM-T
post-treatment	2.28752	0		BI-SM-T
post-treatment	1.52163	0		BI-SM-T
post-treatment	2.75326	0		BI-SM-T
post-treatment	2.14519	0		BI-SM-T
post-treatment	1.90783	0		BI-SM-T
post-treatment	2.77471	0		BI-SM-T
post-treatment	3.05793	0		BI-SM-T
post-treatment	3.03596	8		BI-SM-T
post-treatment	2.51158	0		BI-SM-T
post-treatment	2.91065	0		BI-SM-T
post-treatment	2.43388	8		BI-SM-T
post-treatment	1.73024	0		BI-SM-T
post-treatment	2.61657	0		BI-SM-T
post-treatment	2.89713	0		BI-SM-T
post-treatment	2.66241	0		BI-SM-T
post-treatment	2.20934	8		BI-SM-T
post-treatment	2.32134	0		BI-SM-T
post-treatment	2.33952	0		BI-SM-T
post-treatment	2.67577	0		BI-SM-T
post-treatment	3.34123	8		BI-SM-T
post-treatment	2.5322	8		BI-SM-T
post-treatment	2.16684	0		BI-SM-T
post-treatment	1.83519	0		BI-SM-T
post-treatment	2.62622	0		BI-SM-T
post-treatment	2.61195	0		BI-SM-T
post-treatment	2.51528	0		BI-SM-T
post-treatment	3.5437	0		BI-SM-T
post-treatment	3.61866	0		BI-SM-T
post-treatment	1.56219	0		BI-SM-T
post-treatment	2.67396	0		BI-SM-T
post-treatment	2.09385	0		BI-SM-T
post-treatment	2.60565	0		BI-SM-T
post-treatment	2.72718	8		BI-SM-T
post-treatment	3.24537	0		BI-SM-T
post-treatment	2.49076	0		BI-SM-T
post-treatment	2.25355	0		BI-SM-T
post-treatment	1.75674	0		BI-SM-T
post-treatment	1.77813	8		BI-SM-T
post-treatment	1.7195	0		BI-SM-T
post-treatment	1.93046	0		BI-SM-T
post-treatment	1.82615	0		BI-SM-T
post-treatment	2.35475	0		BI-SM-T
post-treatment	2.64393	0		BI-SM-T
post-treatment	1.49527	0		BI-SM-T
post-treatment	2.22932	0		BI-SM-T
post-treatment	2.6081	0		BI-SM-T
post-treatment	1.42235	0		BI-SM-T
post-treatment	0.913738	0		BI-SM-T
post-treatment	1.95133	0		BI-SM-T
post-treatment	2.12009	0		BI-SM-T
post-treatment	2.03155	0		BI-SM-T
post-treatment	2.40752	0		BI-SM-T
post-treatment	2.43773	0		BI-SM-T
post-treatment	1.9704	0		BI-SM-T
post-treatment	1.62696	0		BI-SM-T
post-treatment	2.98278	0		BI-SM-T
post-treatment	3.06081	0		BI-SM-T
post-treatment	3.15232	0		BI-SM-T
post-treatment	1.7632	0		BI-SM-T
post-treatment	2.34534	0		BI-SM-T
post-treatment	1.46389	0		BI-SM-T
post-treatment	2.751	0		BI-SM-T
post-treatment	2.98049	0		BI-SM-T
post-treatment	1.97375	0		BI-SM-T
post-treatment	2.47647	0		BI-SM-T
post-treatment	2.49261	0		BI-SM-T
post-treatment	2.02283	0		BI-SM-T
post-treatment	3.06246	0		BI-SM-T
post-treatment	3.07124	0		BI-SM-T
post-treatment	2.00173	0		BI-SM-T
post-treatment	1.81332	0		BI-SM-T
post-treatment	3.04874	0		BI-SM-T
post-treatment	2.97229	0		BI-SM-T
post-treatment	1.62901	0		BI-SM-T
post-treatment	2.17637	0		BI-SM-T
post-treatment	2.0629	0		BI-SM-T
post-treatment	1.87605	8		BI-SM-T
post-treatment	2.77952	0		BI-SM-T
post-treatment	2.3849	0		BI-SM-T
post-treatment	3.25871	0		BI-SM-T
post-treatment	2.54826	0		BI-SM-T
post-treatment	2.02609	0		BI-SM-T
post-treatment	1.55871	8		BI-SM-T
post-treatment	1.98601	0		BI-SM-T
post-treatment	3.28761	0		BI-SM-T
post-treatment	1.80447	0		BI-SM-T
post-treatment	3.26629	0		BI-SM-T
post-treatment	3.05961	0		BI-SM-T
post-treatment	2.61698	0		BI-SM-T
post-treatment	1.97632	8		BI-SM-T
post-treatment	2.07407	0		BI-SM-T
post-treatment	1.67633	0		BI-SM-T
post-treatment	2.02238	0		BI-SM-T
post-treatment	3.1275	0		BI-SM-T
post-treatment	2.38601	8		BI-SM-T
post-treatment	2.51576	0		BI-SM-T
post-treatment	2.31742	0		BI-SM-T
post-treatment	2.9546	0		BI-SM-T
post-treatment	1.8774	0		BI-SM-T
post-treatment	2.67684	8		BI-SM-T
post-treatment	2.20649	0		BI-SM-T
post-treatment	1.65673	0		BI-SM-T
post-treatment	1.8264	0		BI-SM-T
post-treatment	2.40377	8		BI-SM-T
post-treatment	2.47001	0		BI-SM-T
post-treatment	1.71685	0		BI-SM-T
post-treatment	1.39409	8		BI-SM-T
post-treatment	2.90167	0		BI-SM-T
post-treatment	2.75052	0		BI-SM-T
post-treatment	2.60789	0		BI-SM-T
post-treatment	3.17279	0		BI-SM-T
post-treatment	2.32636	0		BI-SM-T
post-treatment	2.71769	0		BI-SM-T
post-treatment	2.3083	0		BI-SM-T
post-treatment	3.3125	0		BI-SM-T
post-treatment	3.11615	0		BI-SM-T
post-treatment	2.00572	0		BI-SM-T
post-treatment	1.79669	0		BI-SM-T
post-treatment	3.76879	0		BI-SM-T
post-treatment	3.31001	0		BI-SM-T
post-treatment	1.94742	8		BI-SM-T
post-treatment	1.74394	0		BI-SM-T
post-treatment	2.99656	0		BI-SM-T
post-treatment	2.86711	0		BI-SM-T
post-treatment	2.15551	0		BI-SM-T
post-treatment	2.86722	0		BI-SM-T
post-treatment	1.04293	0		BI-SM-T
post-treatment	2.24168	0		BI-SM-T
post-treatment	3.61292	0		BI-SM-T
post-treatment	2.00811	0		BI-SM-T
post-treatment	2.57401	0		BI-SM-T
post-treatment	3.39063	0		BI-SM-T
post-treatment	2.14613	0		BI-SM-T
post-treatment	1.80624	8		BI-SM-T
post-treatment	2.60714	0		BI-SM-T
post-treatment	3.2663	0		BI-SM-T
post-treatment	1.54023	0		BI-SM-T
post-treatment	1.48165	0		BI-SM-T
post-treatment	2.02868	8		BI-SM-T
post-treatment	2.57991	0		BI-SM-T
post-treatment	1.59157	0		BI-SM-T
post-treatment	2.28569	0		BI-SM-T
post-treatment	2.56679	0		BI-SM-T
post-treatment	1.77376	8		BI-SM-T
post-treatment	2.67195	0		BI-SM-T
post-treatment	2.30293	0		BI-SM-T
post-treatment	2.34257	0		BI-SM-T
post-treatment	2.59852	0		BI-SM-T
post-treatment	3.69253	0		BI-SM-T
post-treatment	3.34891	0		BI-SM-T
post-treatment	2.49649	0		BI-SM-T
post-treatment	2.09962	0		BI-SM-T
post-treatment	2.20058	0		BI-SM-T
post-treatment	2.49687	0		BI-SM-T
post-treatment	2.304	0		BI-SM-T
post-treatment	1.55554	0		BI-SM-T
post-treatment	0.925661	6		BI-WJMI-T
post-treatment	2.08655	6		BI-WJMI-T
post-treatment	2.9242	6		BI-WJMI-T
post-treatment	2.66809	6		BI-WJMI-T
post-treatment	1.58152	6		BI-WJMI-T
post-treatment	0.582618	2		BI-WJMI-T
post-treatment	0.232834	6		BI-WJMI-T
post-treatment	3.21625	6		BI-WJMI-T
post-treatment	2.50048	6		BI-WJMI-T
post-treatment	1.48978	6		BI-WJMI-T
post-treatment	2.22386	6		BI-WJMI-T
post-treatment	2.86598	6		BI-WJMI-T
post-treatment	2.52167	6		BI-WJMI-T
post-treatment	2.43942	6		BI-WJMI-T
post-treatment	2.28068	6		BI-WJMI-T
post-treatment	2.49048	6		BI-WJMI-T
post-treatment	1.94306	6		BI-WJMI-T
post-treatment	2.16255	6		BI-WJMI-T
post-treatment	0.689069	6		BI-WJMI-T
post-treatment	2.26753	6		BI-WJMI-T
post-treatment	1.98293	6		BI-WJMI-T
post-treatment	3.12384	6		BI-WJMI-T
post-treatment	1.4354	6		BI-WJMI-T
post-treatment	0.678472	6		BI-WJMI-T
post-treatment	1.13343	6		BI-WJMI-T
post-treatment	3.12639	6		BI-WJMI-T
post-treatment	1.49861	6		BI-WJMI-T
post-treatment	2.1949	6		BI-WJMI-T
post-treatment	2.37657	6		BI-WJMI-T
post-treatment	1.93736	6		BI-WJMI-T
post-treatment	1.93884	6		BI-WJMI-T
post-treatment	2.78655	6		BI-WJMI-T
post-treatment	2.53401	6		BI-WJMI-T
post-treatment	2.15327	6		BI-WJMI-T
post-treatment	2.16989	6		BI-WJMI-T
post-treatment	1.24091	6		BI-WJMI-T
post-treatment	0.89803	6		BI-WJMI-T
post-treatment	3.05653	6		BI-WJMI-T
post-treatment	2.99772	6		BI-WJMI-T
post-treatment	1.72656	6		BI-WJMI-T
post-treatment	2.35619	6		BI-WJMI-T
post-treatment	2.79378	6		BI-WJMI-T
post-treatment	0.77816	6		BI-WJMI-T
post-treatment	2.0982	6		BI-WJMI-T
post-treatment	1.63085	6		BI-WJMI-T
post-treatment	1.63078	6		BI-WJMI-T
post-treatment	0.655175	6		BI-WJMI-T
post-treatment	2.49453	6		BI-WJMI-T
post-treatment	0.754071	6		BI-WJMI-T
post-treatment	2.62517	6		BI-WJMI-T
post-treatment	1.67271	6		BI-WJMI-T
post-treatment	2.29813	6		BI-WJMI-T
post-treatment	2.19453	6		BI-WJMI-T
post-treatment	2.54946	6		BI-WJMI-T
post-treatment	1.4625	6		BI-WJMI-T
post-treatment	1.93801	6		BI-WJMI-T
post-treatment	2.60124	6		BI-WJMI-T
post-treatment	2.1465	6		BI-WJMI-T
post-treatment	1.85742	6		BI-WJMI-T
post-treatment	2.30721	6		BI-WJMI-T
post-treatment	0.885903	6		BI-WJMI-T
post-treatment	3.16973	6		BI-WJMI-T
post-treatment	2.68936	6		BI-WJMI-T
post-treatment	0.53754	6		BI-WJMI-T
post-treatment	2.77834	6		BI-WJMI-T
post-treatment	1.94433	6		BI-WJMI-T
post-treatment	2.98809	6		BI-WJMI-T
post-treatment	2.05338	6		BI-WJMI-T
post-treatment	1.33665	6		BI-WJMI-T
post-treatment	2.81666	6		BI-WJMI-T
post-treatment	2.04214	6		BI-WJMI-T
post-treatment	1.73373	6		BI-WJMI-T
post-treatment	2.24512	6		BI-WJMI-T
post-treatment	2.56206	6		BI-WJMI-T
post-treatment	2.83264	6		BI-WJMI-T
post-treatment	1.88949	6		BI-WJMI-T
post-treatment	1.03681	6		BI-WJMI-T
post-treatment	2.40252	6		BI-WJMI-T
post-treatment	2.46849	6		BI-WJMI-T
post-treatment	1.95728	6		BI-WJMI-T
post-treatment	1.28999	6		BI-WJMI-T
post-treatment	3.40334	6		BI-WJMI-T
post-treatment	1.20498	6		BI-WJMI-T
post-treatment	2.09022	6		BI-WJMI-T
post-treatment	3.0874	6		BI-WJMI-T
post-treatment	1.99125	6		BI-WJMI-T
post-treatment	2.89588	6		BI-WJMI-T
post-treatment	3.22523	6		BI-WJMI-T
post-treatment	1.58334	6		BI-WJMI-T
post-treatment	2.85675	6		BI-WJMI-T
post-treatment	3.4625	6		BI-WJMI-T
post-treatment	2.25832	6		BI-WJMI-T
post-treatment	2.42118	6		BI-WJMI-T
post-treatment	1.57715	6		BI-WJMI-T
post-treatment	1.80826	6		BI-WJMI-T
post-treatment	1.02672	6		BI-WJMI-T
post-treatment	1.58868	6		BI-WJMI-T
post-treatment	3.56783	6		BI-WJMI-T
post-treatment	2.36486	6		BI-WJMI-T
post-treatment	1.56088	6		BI-WJMI-T
post-treatment	2.5639	6		BI-WJMI-T
post-treatment	2.69112	6		BI-WJMI-T
post-treatment	1.52311	6		BI-WJMI-T
post-treatment	3.22821	6		BI-WJMI-T
post-treatment	3.61753	6		BI-WJMI-T
post-treatment	1.59677	6		BI-WJMI-T
post-treatment	2.16098	6		BI-WJMI-T
post-treatment	0.924365	6		BI-WJMI-T
post-treatment	0.583337	6		BI-WJMI-T
post-treatment	2.99713	6		BI-WJMI-T
post-treatment	3.21621	6		BI-WJMI-T
post-treatment	2.825	6		BI-WJMI-T
post-treatment	1.31148	6		BI-WJMI-T
post-treatment	2.10308	6		BI-WJMI-T
post-treatment	2.24665	6		BI-WJMI-T
post-treatment	2.78309	6		BI-WJMI-T
post-treatment	2.91836	6		BI-WJMI-T
post-treatment	1.72513	6		BI-WJMI-T
post-treatment	3.24437	6		BI-WJMI-T
post-treatment	3.3593	6		BI-WJMI-T
post-treatment	2.45507	6		BI-WJMI-T
post-treatment	2.15293	6		BI-WJMI-T
post-treatment	1.23252	6		BI-WJMI-T
post-treatment	3.90939	6		BI-WJMI-T
post-treatment	2.09548	6		BI-WJMI-T
post-treatment	2.01269	6		BI-WJMI-T
post-treatment	2.4798	6		BI-WJMI-T
post-treatment	2.05568	6		BI-WJMI-T
post-treatment	1.68605	6		BI-WJMI-T
post-treatment	1.71529	6		BI-WJMI-T
post-treatment	3.07392	6		BI-WJMI-T
post-treatment	1.16887	6		BI-WJMI-T
post-treatment	2.03023	6		BI-WJMI-T
post-treatment	1.51158	6		BI-WJMI-T
post-treatment	2.03697	6		BI-WJMI-T
post-treatment	3.20092	6		BI-WJMI-T
post-treatment	1.25473	6		BI-WJMI-T
post-treatment	2.96244	6		BI-WJMI-T
post-treatment	2.65644	6		BI-WJMI-T
post-treatment	1.53411	6		BI-WJMI-T
post-treatment	2.96604	6		BI-WJMI-T
post-treatment	3.01497	6		BI-WJMI-T
post-treatment	2.04369	6		BI-WJMI-T
post-treatment	1.85333	6		BI-WJMI-T
post-treatment	2.48753	6		BI-WJMI-T
post-treatment	2.49891	6		BI-WJMI-T
post-treatment	1.80435	6		BI-WJMI-T
post-treatment	1.27038	6		BI-WJMI-T
post-treatment	3.42409	6		BI-WJMI-T
post-treatment	1.97967	6		BI-WJMI-T
post-treatment	2.37773	6		BI-WJMI-T
post-treatment	1.74722	6		BI-WJMI-T
post-treatment	1.66353	6		BI-WJMI-T
post-treatment	3.0243	6		BI-WJMI-T
post-treatment	2.47776	6		BI-WJMI-T
post-treatment	2.40617	6		BI-WJMI-T
post-treatment	1.90334	6		BI-WJMI-T
post-treatment	2.74664	6		BI-WJMI-T
post-treatment	1.31901	6		BI-WJMI-T
post-treatment	2.65228	6		BI-WJMI-T
post-treatment	1.68637	6		BI-WJMI-T
post-treatment	1.67387	6		BI-WJMI-T
post-treatment	2.74455	2		BI-WXM-T
post-treatment	2.84928	2		BI-WXM-T
post-treatment	2.14628	2		BI-WXM-T
post-treatment	1.08961	2		BI-WXM-T
post-treatment	1.32141	2		BI-WXM-T
post-treatment	2.47162	2		BI-WXM-T
post-treatment	0.49107	2		BI-WXM-T
post-treatment	0.835625	2		BI-WXM-T
post-treatment	1.39737	2		BI-WXM-T
post-treatment	2.66175	2		BI-WXM-T
post-treatment	2.2939	2		BI-WXM-T
post-treatment	1.89911	2		BI-WXM-T
post-treatment	1.75916	2		BI-WXM-T
post-treatment	2.45276	2		BI-WXM-T
post-treatment	1.37108	2		BI-WXM-T
post-treatment	2.56062	2		BI-WXM-T
post-treatment	2.14727	2		BI-WXM-T
post-treatment	3.55535	2		BI-WXM-T
post-treatment	2.50076	2		BI-WXM-T
post-treatment	3.26238	2		BI-WXM-T
post-treatment	2.61392	2		BI-WXM-T
post-treatment	1.5926	2		BI-WXM-T
post-treatment	1.00077	3		BI-WXM-T
post-treatment	3.81519	2		BI-WXM-T
post-treatment	1.01746	2		BI-WXM-T
post-treatment	4.07794	2		BI-WXM-T
post-treatment	3.26405	2		BI-WXM-T
post-treatment	2.90514	2		BI-WXM-T
post-treatment	2.61633	2		BI-WXM-T
post-treatment	1.88676	2		BI-WXM-T
post-treatment	2.76601	2		BI-WXM-T
post-treatment	3.02522	2		BI-WXM-T
post-treatment	1.94834	2		BI-WXM-T
post-treatment	1.54074	2		BI-WXM-T
post-treatment	0.953221	2		BI-WXM-T
post-treatment	1.54343	2		BI-WXM-T
post-treatment	1.63762	2		BI-WXM-T
post-treatment	2.33411	2		BI-WXM-T
post-treatment	2.25346	2		BI-WXM-T
post-treatment	2.44431	2		BI-WXM-T
post-treatment	2.909	2		BI-WXM-T
post-treatment	1.97154	2		BI-WXM-T
post-treatment	2.4754	2		BI-WXM-T
post-treatment	2.8167	2		BI-WXM-T
post-treatment	1.55944	2		BI-WXM-T
post-treatment	2.64484	2		BI-WXM-T
post-treatment	1.80392	2		BI-WXM-T
post-treatment	1.61737	2		BI-WXM-T
post-treatment	1.42531	2		BI-WXM-T
post-treatment	2.11413	2		BI-WXM-T
post-treatment	0.818567	2		BI-WXM-T
post-treatment	0.998245	2		BI-WXM-T
post-treatment	2.68417	2		BI-WXM-T
post-treatment	3.89536	2		BI-WXM-T
post-treatment	1.46292	2		BI-WXM-T
post-treatment	1.51858	2		BI-WXM-T
post-treatment	2.31171	2		BI-WXM-T
post-treatment	2.20398	2		BI-WXM-T
post-treatment	3.28266	3		BI-WXM-T
post-treatment	1.25107	2		BI-WXM-T
post-treatment	2.00513	2		BI-WXM-T
post-treatment	2.48924	2		BI-WXM-T
post-treatment	1.45965	2		BI-WXM-T
post-treatment	1.81797	2		BI-WXM-T
post-treatment	1.56487	2		BI-WXM-T
post-treatment	2.49978	2		BI-WXM-T
post-treatment	2.65222	2		BI-WXM-T
post-treatment	0.378426	2		BI-WXM-T
post-treatment	1.38817	2		BI-WXM-T
post-treatment	1.32872	2		BI-WXM-T
post-treatment	2.54337	2		BI-WXM-T
post-treatment	2.29214	2		BI-WXM-T
post-treatment	3.33086	2		BI-WXM-T
post-treatment	1.83078	2		BI-WXM-T
post-treatment	2.25022	2		BI-WXM-T
post-treatment	3.73598	2		BI-WXM-T
post-treatment	3.10248	2		BI-WXM-T
post-treatment	1.95264	2		BI-WXM-T
post-treatment	1.99588	2		BI-WXM-T
post-treatment	3.16019	3		BI-WXM-T
post-treatment	2.52681	2		BI-WXM-T
post-treatment	2.24327	2		BI-WXM-T
post-treatment	3.334	2		BI-WXM-T
post-treatment	2.85593	2		BI-WXM-T
post-treatment	2.20375	2		BI-WXM-T
post-treatment	1.93971	2		BI-WXM-T
post-treatment	2.43454	2		BI-WXM-T
post-treatment	2.02537	2		BI-WXM-T
post-treatment	2.16653	2		BI-WXM-T
post-treatment	1.59791	2		BI-WXM-T
post-treatment	2.47865	2		BI-WXM-T
post-treatment	3.02945	2		BI-WXM-T
post-treatment	0.908604	2		BI-WXM-T
post-treatment	2.13223	3		BI-WXM-T
post-treatment	1.13535	2		BI-WXM-T
post-treatment	2.47019	2		BI-WXM-T
post-treatment	2.06363	2		BI-WXM-T
post-treatment	2.98132	2		BI-WXM-T
post-treatment	3.39013	2		BI-WXM-T
post-treatment	3.09338	2		BI-WXM-T
post-treatment	2.90334	2		BI-WXM-T
post-treatment	2.21527	2		BI-WXM-T
post-treatment	0.882264	2		BI-WXM-T
post-treatment	1.79497	2		BI-WXM-T
post-treatment	2.94418	2		BI-WXM-T
post-treatment	2.82397	2		BI-WXM-T
post-treatment	2.1296	2		BI-WXM-T
post-treatment	2.0455	2		BI-WXM-T
post-treatment	1.52781	2		BI-WXM-T
post-treatment	1.4403	2		BI-WXM-T
post-treatment	2.18594	2		BI-WXM-T
post-treatment	2.30865	2		BI-WXM-T
post-treatment	2.41991	2		BI-WXM-T
post-treatment	2.95323	2		BI-WXM-T
post-treatment	2.18187	2		BI-WXM-T
post-treatment	2.41854	2		BI-WXM-T
post-treatment	2.95401	2		BI-WXM-T
post-treatment	1.60019	2		BI-WXM-T
post-treatment	3.46025	2		BI-WXM-T
post-treatment	1.04965	2		BI-WXM-T
post-treatment	2.27548	2		BI-WXM-T
post-treatment	1.24827	2		BI-WXM-T
post-treatment	0.926868	3		BI-WXM-T
post-treatment	2.6098	2		BI-WXM-T
post-treatment	1.3595	2		BI-WXM-T
post-treatment	2.55377	2		BI-WXM-T
post-treatment	2.94575	2		BI-WXM-T
post-treatment	2.58967	2		BI-WXM-T
post-treatment	2.97454	3		BI-WXM-T
post-treatment	1.65282	2		BI-WXM-T
post-treatment	1.04565	2		BI-WXM-T
post-treatment	2.17066	2		BI-WXM-T
post-treatment	2.01029	2		BI-WXM-T
post-treatment	2.93283	2		BI-WXM-T
post-treatment	2.08886	2		BI-WXM-T
post-treatment	2.04624	2		BI-WXM-T
post-treatment	2.69451	2		BI-WXM-T
post-treatment	0.800836	2		BI-WXM-T
post-treatment	3.14171	2		BI-WXM-T
post-treatment	2.52645	2		BI-WXM-T
post-treatment	0.619598	2		BI-WXM-T
post-treatment	3.46825	2		BI-WXM-T
post-treatment	2.14225	2		BI-WXM-T
post-treatment	1.71981	2		BI-WXM-T
post-treatment	1.97825	2		BI-WXM-T
post-treatment	0.96434	2		BI-WXM-T
post-treatment	3.22815	2		BI-WXM-T
post-treatment	1.35145	2		BI-WXM-T
post-treatment	2.68921	3		BI-WXM-T
post-treatment	2.40363	2		BI-WXM-T
post-treatment	1.64067	2		BI-WXM-T
post-treatment	2.79572	2		BI-WXM-T
post-treatment	1.61452	2		BI-WXM-T
post-treatment	2.19629	2		BI-WXM-T
post-treatment	2.60062	2		BI-WXM-T
post-treatment	2.60656	2		BI-WXM-T
post-treatment	2.72377	3		BI-WXM-T
post-treatment	2.35267	2		BI-WXM-T
post-treatment	2.69649	2		BI-WXM-T
post-treatment	2.54749	2		BI-WXM-T
post-treatment	2.29798	2		BI-WXM-T
post-treatment	1.55369	2		BI-WXM-T
post-treatment	2.11777	2		BI-WXM-T
post-treatment	2.10622	2		BI-WXM-T
post-treatment	2.29586	2		BI-WXM-T
post-treatment	2.05284	2		BI-WXM-T
post-treatment	1.71128	2		BI-WXM-T
post-treatment	2.89462	2		BI-WXM-T
post-treatment	1.06782	2		BI-WXM-T
post-treatment	1.99868	2		BI-WXM-T
post-treatment	2.14994	2		BI-WXM-T
post-treatment	2.71849	2		BI-WXM-T
post-treatment	2.67398	2		BI-WXM-T
post-treatment	2.25496	2		BI-WXM-T
post-treatment	1.58439	2		BI-WXM-T
post-treatment	3.10666	2		BI-WXM-T
post-treatment	2.87272	2		BI-WXM-T
post-treatment	1.80712	2		BI-WXM-T
post-treatment	2.11367	2		BI-WXM-T
post-treatment	1.74454	2		BI-WXM-T
post-treatment	2.07095	2		BI-WXM-T
post-treatment	3.10857	2		BI-WXM-T
post-treatment	2.23654	2		BI-WXM-T
post-treatment	2.63514	2		BI-WXM-T
post-treatment	3.57618	2		BI-WXM-T
post-treatment	1.94279	2		BI-WXM-T
post-treatment	1.08297	2		BI-WXM-T
post-treatment	0.911986	2		BI-WXM-T
post-treatment	2.57613	2		BI-WXM-T
post-treatment	2.43705	2		BI-WXM-T
post-treatment	2.423	2		BI-WXM-T
post-treatment	2.55579	3		BI-WXM-T
post-treatment	2.75031	2		BI-WXM-T
post-treatment	2.63543	3		BI-WXM-T
post-treatment	1.18209	2		BI-WXM-T
post-treatment	2.04544	2		BI-WXM-T
post-treatment	3.12291	2		BI-WXM-T
post-treatment	1.3861	2		BI-WXM-T
post-treatment	1.05322	2		BI-WXM-T
post-treatment	0.725416	2		BI-WXM-T
post-treatment	0.350276	2		BI-WXM-T
post-treatment	3.12042	2		BI-WXM-T
post-treatment	1.84442	2		BI-WXM-T
post-treatment	2.11642	2		BI-WXM-T
post-treatment	1.09703	2		BI-WXM-T
post-treatment	1.85179	2		BI-WXM-T
post-treatment	2.78762	2		BI-WXM-T
post-treatment	2.47404	2		BI-WXM-T
post-treatment	2.56761	2		BI-WXM-T
post-treatment	2.05259	2		BI-WXM-T
post-treatment	2.79655	2		BI-WXM-T
post-treatment	1.96834	2		BI-WXM-T
post-treatment	2.3827	2		BI-WXM-T
post-treatment	2.08293	2		BI-WXM-T
post-treatment	1.16401	2		BI-WXM-T
post-treatment	1.21966	3		BI-WXM-T
post-treatment	1.75774	2		BI-WXM-T
post-treatment	2.9876	2		BI-WXM-T
post-treatment	1.44709	2		BI-WXM-T
post-treatment	1.90455	2		BI-WXM-T
post-treatment	1.95609	2		BI-WXM-T
post-treatment	2.64619	2		BI-WXM-T
post-treatment	2.44961	3		BI-WXM-T
post-treatment	1.78559	3		BI-WXM-T
post-treatment	1.37898	2		BI-WXM-T
post-treatment	2.72223	2		BI-WXM-T
post-treatment	3.28484	2		BI-WXM-T
post-treatment	3.37875	2		BI-WXM-T
[truncated: 4,382 more rows]

## Sheet: Figure3
Figure 3B
	PC9					H358					H3122
Gefitinib	0.306617	0.394053	0.360378		Sotorasib	0.35856	0.372056	0.284731		Alectinib	0.384137	0.392691	0.27605
Gefitinib+TM	0.0789193	0.0885176	0.152506		Sotorasib+TM	0.124494	0.151822	0.0607287		Alectinib+TM	0.15807	0.170813	0.0652306
Figure 3F
	SREBP2					HMGCR					SQLE
Ctrl	1.10191	0.907519	1			1.2086	0.775572	1.06683			0.981686	0.968171	1.05214
Gef	5.55325	5.43897	5.14558			5.72258	5.9656	5.76239			4.16024	4.39745	4.01853
Gef+ISRIB 50nM	2.66968	2.57874				1.7411	1.69349	1.61328			2.31338	2.90795	2.90795
Gef+ISRIB 100nM	2.66968	2.70695	2.80241			1.72907	1.64718	1.67018			2.18859	2.20381	2.26577
Figure 3G
PC9-Ctrl	1.05388	0.92713	1.01899		H358-Ctrl	1.00981	1.01677	0.973421		H3122-Ctrl	1.05752	1.0056	0.93688
PC9-Gefitinib	0.763352	0.773321	0.69428		H358-Sotorasib	0.811274	0.849804	0.849804		H3122-Alectinib	0.827692	0.782642	0.72843
PC9-GSK'414	0.830999	0.791835	0.774033		H358-GSK'414	0.560204	0.6	0.658163		H3122-GSK'414	0.760482	0.902713	0.797479
PC9-Gefitinib+GSK'414	0.421552	0.414432	0.393781		H358-Sotorasib+GSK'414	0.191327	0.255612	0.183234		H3122-Alectinib+GSK'414	0.513017	0.504796	0.511373
PC9-4μ8C	0.878709	0.766912	0.805364		H358-4μ8C	0.584694	0.53801	0.520408		H3122-4μ8C	0.658537	0.683201	0.599342
PC9-Gefitinib+4μ8C	0.601709	0.571802	0.527653		H358-Sotorasib+4μ8C	0.696429	0.585459	0.651332		H3122-Alectinib+4μ8C	0.747328	0.698822	0.596054
PC9-Melatonin	0.913701	0.927936	1.09786		H358-Melatonin	0.485373	0.442562	0.442026		H3122-Melatonin	0.583355	0.53296	0.536778
PC9-Gefitinib+Melatonin	0.733986	0.72153	0.765125		H358-Sotorasib+Melatonin	0.402961	0.341955	0.375669		H3122-Alectinib+Melatonin	0.620769	0.691779	0.632222

## Sheet: Figure4
Figure 4B
Time(h)	0	6	12	24	48
0	1.12911	0.074204	0.082397	0.100079	1.04901
6	1.12868	0.087968	0.079508	0.105395	0.999527
12	1.07235	0.080317	0.097305	0.232631	1.06711
24	0.968324	0.070471	0.073268	0.177044	1.15437
48	0.998868	0.120395	0.129663	0.130819	1.08348
Figure 4D
Time(h)	0	6	12	24	48
0	1.00541	0.191166	0.082582	0.060486	0.037124
6	0.947627	0.135603	0.059446	0.140491	0.039431
12	1.1455	0.177426	0.146108	0.066819	0.142317
24	1.0104	0.188624	0.059712	0.066819	0.096277
48	0.894837	0.108931	0.053425	0.133283	0.175219
Figure 4F
Time(h)	0	6	12	24	48
0	0.98842	0.87523	0.896432	0.94235	0.94786
6	1.0512	0.75124	0.98555	0.95475	1.01233
12	1.07313	0.92142	0.97274	0.89942	1.06366
24	0.872342	0.88142	0.91378	0.81256	0.91245
48	1.01235	0.82156	0.9045	0.87442	0.987982
Figure 4H
Time(h)	0	6	12	24	48
0	1.03273	1.14302	0.942577	1.13625	1.17119
6	0.778348	1.03255	1.0438	0.823245	0.816369
12	1.13637	0.976888	1.00297	1.07849	1.11488
24	1.13996	1.11212	1.05934	0.999376	0.951579
48	1.11431	1.1021	1.13815	1.03386	1.02092

## Sheet: Figure5
	Figure 5C
PC9	Ctrl-0h	0	0	0	0	0	0	0	0	0	0	0
	Gef-48h	56.169	58.142	79.8	62.538	67.247	75.42	71.913	28.43	36.039	69.723	40.903	80.487	70.852	73.909	78.745	64.292	82.505	40.836	18.507	19.163	21.9	15.819	13.997	14.672	9.657	11.908	69.534
H358	Ctrl-0h	0	0	0	0	0	0	0	0	0	0	0
	Sot-48h	51.794	53.904	40.962	32.486	67.574	31.025	37.369	63.592	22.942	68.342	33.525	57.636	39.961
H3122	Ctrl-0h	0	0	0	0	0	0	0	0	0	0	0
	Ale-48h	62.132	59.14	79.253	52.654	84.959	50.2	54.751	84.759	70.774	75.462	60.573	68.961	66.695	66.537	70.93	49.999	64.068	46.366	51.695	43.788	41.243	52.194
	Figure 5G
	PC9				H358				H3122
	0h	24h	48h		0h	24h	48h		0h	24h	48h
	5.212	0.432	4.567		15.4	2.32	11.232		9.4212	1.132	5.2131
	4.231	0.2311	6.422		16.3	3.11	12.334		8.6935	1.373	6.7321
	6.321	0.987	5.124		13.12	2.95	11.432		7.4376	1.369	7.0131
	3.456	1.234	5.466		10.54	2.56	10.678		7.3521	1.8721	7.2891
	7.321	0.755	3.221		14.55	2.33	9.544		6.4321	1.9957	7.3035
	5.231	0.678	7.444		15.67	1.98	14.522		4.3727	2.0125	7.8174
	7.333	0.8432	8.432		16.32	1.67	13.222		4.2531	2.3146	8.2114
	10.532	0.662	7.555		10.54	4.21	11.956		10.0542	2.21321	8.2905
	4.3221	0.548	7.93		7.59	2.67	10.636		5.8632	2.4761	9.1256
	3.876	0.489	3.234		8.64	2.33	8.632		6.561	3.2356	9.6543
	5.6232	0.932	5.3332		9.32	6.32	7.932
	Figure 5H
	PC9				H358				H3122
	0h	24h	48h		0h	24h	48h		0h	24h	48h
	6.3321	0.9452	0.319		7.1262	2.3145	0.5008		5.125	1.6792	0.7924
	6.3054	0.4192	0.1124		5.9823	1.878	0.4917		4.1625	1.6125	0.7521
	5.9821	0.3523	0.1098		6.4892	1.5582	0.2123		3.6752	1.4925	0.5021
	5.4753	0.3325	0.1325		5.5723	1.5577	0.2191		3.5896	1.4876	0.4925
	5.4012	0.3192	0.1275		5.4421	1.4992	0.2122		3.5126	1.4825	0.4102
	4.9123	0.1923	0.1267		5.2187	1.4121	0.2188		3.2112	1.1692	0.3785
	4.6115	0.1902	0.0921		4.6721	1.421	0.2562		3.1096	1.2054	0.2594
	3.9862	0.1876	0.0872		4.2515	1.2753	0.1012		2.7567	0.8753	0.2124
	3.2105	0.1902	0.1026		3.6231	0.9189	0.2121		2.4895	0.7782	0.2653
	3.1984	0.1087	0.101		3.6789	0.5278	0.1923		2.1095	0.6053	0.2502
		0.0982
		0.0872
		0.0811
	Figure 5K
	PC9				H358				H3122
	Ctrl	Gef	Gef+Lova		Ctrl	Sot	Sot+Lova		Ctrl	Ale	Ale+Lova
	0	77.5346	1.1204		0	99.5216	1.0223		0	77.2356	1.2122
	0	76.6245	1.1294		0	96.6655	1.223		0	76.8365	1.2532
	0	75.5664	2.2141		0	97.9348	2.1553		0	81.2342	2.0942
	0	74.2421	3.393		0	96.9233	3.3305		0	73.2983	1.1142
	0	7.2674	0		0	98.234	0		0	74.7345	1.232
	0	70.9852	0		0	95.8293	0		0	8.4257	1.5232
	0	59.2583	0		0	86.0923	11.2312		0	66.4593	0
	0	56.3874	0		0	85.2312	21.2424		0	51.2666	0
	0	40.4982	0		0	80.1245	9.0324		0	47.9834	0
	0	39.9583	0		0	70.2389	5.5023		0	33.0234	0
	0	37.2834	0			66.2304	0		0	36.623	0
		35.5832				63.4525			0	21.2353
		35.3239				60.9324			0	22.353
		31.9538				59.3238			0	36.734
		30.5492				55.234				23.6324
		11.5398				52.234				11.3235
		12.2918				51.2603				12.5324
		10.3984				44.2353				10.0129
	Figure 5L
	PC9				H358				H3122
	Ctrl	Gef	Gef+Lova		Ctrl	Sot	Sot+Lova		Ctrl	Ale	Ale+Lova
	7.2203	6.1092	1.1234		10.3403	9.9203	2.1023		4.9213	3.9123	1.1566
	6.674	6.6421	1.2023		8.1923	9.7231	1.0023		4.2109	4.0123	1.123
	4.3356	8.2123	0.773		7.7234	9.1211	0		4.1292	3.7234	0.7923
	6.7093	3.7093	0.5992		7.6023	8.1023	0		2.6623	3.3326	0
	4.1345	3.8342	0.1231		6.9823	8.2032	0		3.3124	3.3634	0
	3.3672	2.2034	0		6.2231	7.9342	0		2.5293	2.6347	0
	4.6146	5.5234	0		5.8234	7.6321	0		2.1043	2.5723	0
	6.7093	5.7903	0		5.9823	6.5234	0		1.7632	2.7093	0
	8.2342	5.7234			2.3124	6.3324	0		1.6432	2.5023	0
	8.5093				2.1421		0		2.9834	1.512	0
	3.7902				2.021		0
	4.8921				1.8421
	4.1059
	3.7382
	Figure 5M
	PC9				H358				H3122
	Ctrl	Gef	Gef+Lova		Ctrl	Sot	Sot+Lova		Ctrl	Ale	Ale+Lova
	2.0928	1.492	1.1231		1.5832	0.4084	0		2.843	1.5093	0.2035
	2.1246	1.8842	1.4392		1.3242	0.5123	0		2.6636	1.3624	0.1023
	2.021	0.3392	0		1.4452	0.3021	0.325		2.2092	0.1023	0
	2.2042	0.294	0		1.8092	1.1042	0.209		1.732	0.523	0
	1.4321	0.5	0		1.6592	1.2054	0		1.2215	0.2034	0
	1.315	0.5782	0		1.1094	0.1251	0		0.6432	0.3142	0
	1.7782	1.1029	0		1.2039	0.612	0		0.8021	0.3095	0
	1.1092	0.4	0		0.8123	0.4682	0		1.7245	0.4098	0
	1.9023	0.223	0		0.7023	0.5002	0		1.123	0.1102	0
	2.24231	0.1	0		0.4123	0.809	0

## Sheet: Figure6
Figure 6A
	G0			G1			S			G2M
PC9-Ctrl	11.4703	14.8396	13.7779	65.4339	60.8289	61.8628	9.9056	10.4278	10.4436	13.1902	13.9037	13.9157
PC9-Gef	67.5918	66.2349	68.4129	1.78251	2.23634	1.806	15.7914	16.8642	17.462	14.8343	14.6645	12.3191
H358-Ctrl	5.96078	5.67622	6.59541	81.3134	84.9754	84.3757	5.94976	3.24675	3.03616	6.77611	6.10166	5.99272
H358-Sot	58.5166	61.4121	62.2498	28.4828	26.7372	25.3968	3.4828	2.91046	3.53347	9.51777	8.94026	8.81988
H3122-Ctrl	24.1178	23.737	23.737	49.1241	49.1241	51.5359	8.22544	8.86012	9.26631	18.5326	18.2788	16.3747
H3122-Ale	39.5292	40.9364		34.796	30.8302		9.17232	8.30242		16.5025	18.9331
	Figure 6C
	PC9-Ctrl	PC9-Gef		H358-Ctrl	H358-Sot		H3122-Ctrl	H3122-Ale
	0.089	64.7955		0.10593	66.3978		0.054065	44.838
	0.71687	60.264		0.14568	77.9025		0.06567	40.4584
	0.11916	69.1439		0.63	60.63		0.1372	45.9836
	Figure 6E
	PC9-ctrl	0.976241	1.06025	0.963513	H358-ctrl	1.0578	1.06177	0.880424	H3122-ctrl	1.10543	1.04017	0.854401
	PC9-Gef	0.828596	0.882053	0.918965	H358-Sot	0.960914	0.9947	0.962405	H3122-Ale	0.73695	0.746162	0.709314
	PC9-Lova	0.748409	0.752227	0.729317	H358-Lova	0.740808	0.847632	0.824776	H3122-Lova	0.55348	0.756141	0.761515
	PC9-Gef+Lova	0.51294	0.547306	0.496394	H358-Sot+Lova	0.55101	0.528652	0.543061	H3122-Ale+Lova	0.372313	0.417605	0.416837
	Figure 6F
	PC9-ctrl	0.945788	0.990826	1.06339	H358-ctrl	1.11437	0.885627	0.967572	H3122-ctrl	1.03571	0.984321	0.979965
	PC9-Gef	0.97206	0.858215	0.927023	H358-Sot	0.846188	0.878177	0.857143	H3122-Ale	0.885017	0.962544	0.972997
	PC9-Ali	0.796914	0.808173	0.728107	H358-Ali	0.875986	0.936459	0.810692	H3122-Ali	0.471254	0.488676	0.472997
	PC9-Gef+Ali	0.597998	0.613011	0.561718	H358-Sot+Ali	0.324715	0.412358	0.440841	H3122-Ale+Ali	0.319686	0.40331	0.344948
	Figure 6G
	PC9-ctrl	1.01153	1.04706	0.941415	H358-ctrl	1.01917	1.01704	0.963791	H3122-ctrl	1.01917	1.01704	0.963791
	PC9-Gef	0.712839	0.772671	0.718448	H358-Sot	0.802982	0.766773	0.722045	H3122-Ale	0.826415	0.83066	0.844811
	PC9-Gef+Lova	0.355718	0.423496	0.379557	H358-Sot+Lova	0.322684	0.368477	0.366347	H3122-Ale+Lova	0.577358	0.59717	0.529245
	PC9-Gef+Lova+Ali	0.158928	0.132284	0.131817	H358-Sot+Lova+Ali	0.119276	0.170394	0.171459	H3122-Ale+Lova+Ali	0.243396	0.251887	0.253302
Figure 6H
	Days	Ctrl								Osi									Osi+Ali								Osi+Lova									Osi+Ali+Lova
	0	413.1	864	391.446	432.665	401.81	435.78	1002.42	280.363	372.214	305.344	442.665	522.912	575.552	1401.4	568.706	306.561	872.653	645.089	402.872	434.408	183.275	577.358	386.854	609.628	509.236	432.427	436.051	439.596	157.361	432.284	547.731	436.238	445.956	587.387	474.813	402.56	428.963	466.008	563.398	442.208	414.654	399.711
	1	545.243	804.214	478.759	527.377	502.798	561.354	1014.51	258.457	332.48	257.255	352.031	391.442	572.613	972.018	545.843	305.258	712.538	420.654	279.767	333.761	148.913	359.853	280.058	555.899	435.662	299.729	356.038	303.818	304.933	341.915	443.441	269.793	256.729	321.695	392.721	318.663	311.81	291.058	260.813	280.028	273.593	252.9
	3	707.342	912.38	453.366	519.517	630.561	709.026	1256.68	339.47	179.966	120.404	168.956	210.03	238.391	347.611	412.188	272.109	298.824	235.565	164.513	230.315	82.412	180.211	173.15	267.679	210.592	196.556	192.727	127.204	155.605	152.356	164.392	137.907	143.346	222.486	130.397	147.568	120.718	85.296	72.931	179.832	102.147	71.767
	5	922.024	714.437	924.977	657.067	762.219	837.554	1597.28	424.01	120.173	152.311	131.573	186.356	124.685	98.039	164.858	125.77	106.218	109.496	99.22	136.033	56.636	108.789	117.554	119.238	154.754	70.814	74.529	112.332	98.924	69.032	87.598	85.125	71.19	133.77	60.094	82.555	48.158	68.375	18.294	53.759	15.826	32.659
	7	1112.76	814.497	1019.92	908.926	813.599	869.949	1493.93	457.991	58.003	28.83	71.626	48.788	73.202	15.711	51.721	37.75	42.146	53.284	29.427	40.842	19.118	52.81	34.074	49.494	47.333	42.724	43.366	48.485	40.964	31.915	48.223	38.436	17.323	32.32	27.256	6.456	35.167	33.005	17.989	35.829	18.437	11.367
	8	1124.62	883.777	1028.01	1012.1	1012.37	1080.65	1642.08	497.049	26.427	19.818	29.092	26.499	60.657	33.088	51.979	29.506	76.805	57.534	29.799	29.751	14.607	47.759	49.426	63.475	47.32	37.686	36.947	44.991	30.903	37.843	51.149	40.868	31.552	41.878	23.609	6.956	32.258	23.046	18.072	17.626	33.989	19.364
	11	1142.15	1100.39	1078.55	1346.88	924.661	932.833	1707.64	535.806	33.154	26.46	39.259	50.309	56.206	17.781	65.141	34.791	28.07	32.241	30.042	38.33	35.028	69.605	44.757	50.171	45.638	28.577	30.56	32.87	29.135	41.88	55.017	32.631	38.984	30.202	25.013	24.106	37.309	22.626	21.935	41.125	14.417	27.387
	13	1602.69	1450.31	1264.16	1824.63	1316.25	1669.17		625.668	51.885	37.353	64.074	31.985	42.982	38.851	76.182	63.234	14.445	64.856	25.142	31.624	30.574	59.187	66.931	51.889	86.188	44.764	31.098	51.048	59.277	49.766	44.895	20.172	56.252	54.259	50.174	14.992	37.94	33.143	27.81	32.434	13.5	25.316
	15	1760.31	1722.36	1488.6	1958.18	1385.05	1830.08		1243.84	20.133	59.029	31.747	22.869	39.379	35.507	50.488	38.723	46.925	39.68	33.482	25.227	32.759	36.582	61.876	34.05	39.808	40.955	32.974	43.415	51.551	57.978	32.411	19.211	34.207	28.685	22.707	23.557	18.925	25.532	30.937	22.045	13.5	17.812
	18									34.35	40.115	36.558	34.208	32.645	29.127	42.906	34.375	38.744	58.464	44.073	44.578	31.508	56.563	66.903	52.244	45.483	43.932	53.136	60.644	53.796	48.57	41.744	26.765	37.459	35.405	57.309	42.406	18.115	31.76	32.546	22.501	30.967	33.715
	21									28.379	72.479	42.457	32.853	48.747	31.012	49.396	39.167	34.041	34.541	58.852	42.27	27.648	20.442	66.961	29.99	43.012	38.596	38.617	49.832	46.274	55.571	44.944	35.636	16.719	23.118	23.275	53.661	16.695	46.676	25.67	20.23	13.5	20.691
	24									29.03	21.119	29.886	29.03	38.475	26.517	54.263	40.842	10.898	30.576	50.726	49.031	21.15	19.862	63.215	32.719	36.18	33.749	61.382	45.563	31.69	50.726	57.013	38.16	35.631	24.702	22.496	49.819	17.538	45.546	36.206	31.673	13.5	12.219
	27									41.716	78.859	42.697	31.36	39.921	37.406	60.789		13.545	28.952	47.742	42.315	22.584	25.966	60.261	40.805	49.041	27.535	51.466	34.292	33.051	26.947	50.868	31.595	24.982	24.281	14.846	34.957	15.75	31.823	34.603	28.994	13.5	13.95
	30									36.876	50.744	45.563	31.238	37.542	33.005	70.707		11.832	24.561	42.968	25.174	22.327	20.385	55.747	46.153	40.765	36.037	42.968	33.293	29.705	65.704	71.402	31.205	130.98	24.561	14.846	34.957	15.75	31.823	29.63	28.994	13.5	13.95
	33									55.493	79.683	41.909	36.58	39.572	33.972	90.465		13.5	18.12	25.117	43.627	32.729	39.924	52.994	42.334	77.91	31.713	44.52	34.708	57.21	34.453	43.142	30.496	32.695	26.312	14.884	15.75	13.5	23.888	27.563	28.994	13.5	25.65
	36									68.993	47.622	105.331	49.997	75.275	46.24	138		13.5	40.043	32.08	110.532	58.888	33.872	82.202	41.644	56.882	34.127	55.375	34.125	42.962	57.934	70.92	46.966	98.26	30.145	13.5	18.932	15.3	13.545	27.158	27.327	13.5	13.5
	39									85.161		103.224	48.849	71.155	65.676	157.192		0	44.247	54.93	226.688	61.869	54.014	60.008	36.216	98.585	53.059	73.575	34.461	44.689	55.051	46.453	45.935	69.29	0	0	0	0	0	0	0	0	0
	42									84.848		65.162	33.71	49.949	93.085	132.924		0	53.287	66.085	244.612	63.138	51.466	54.709	63.398	125.249	72.516	77.996	37.111	69.869	49.922	49.762	63.875	61.574	23.954	0	0	0	0	0	0	0	0
	45									27.986		85.402	0	55.522	0	46.573		7.813	28.109	20.57	230.463	30.938	0	65.346	51.381	0	65.321	12.363	43.561	21.786	75.426	77.832	0	59.63	0	0	0	0	0	24.487	0	0	0
	48									14.011		0	0	0	0	53.917		4.867	0	0	92.407	10.994	0	58.174	26.473	0	97.232	0	0	16.391	49.08	81.682	0	211.064	0	0	0	0	0	28.644	0	0	0
	51									57.995		57.645	83.063	41.146	97.537	205.675		0	69.495	0	214.388	30.577	22.706	94.531	22.753	92.462	117.708	72.585	0	28.137	51.357	0	0	47.903	77.481	0	0	14.894	0	45.638	0	0	0
	54									37.225		67.236	0	64.411	80.661	156.3		0	137.959	73.687	250.79	53.681	0	107.037	58.361	104.244	151.324	78.503	0	60.976	77.063	88.129	0	32.575	0	0	0	0	0	29.476	0	0	0
	57									26.198		52.932	0	0	0	144.749		0	120.327	0	379.593	76.304	0	136.049	43.653	64.573	150.644	0	0	54.356	49.949	31.037	0	10.816	0	0	0	0	17.793	0	0	0	0
	60									90.291		78.788	60.405	96.107	85.152	177.574		0	89.027	65.806	271.246	42.061	0	98.513	52.243	88.211	177.071	61.411	0	47.716	45.883	0	0	34.208	0	0	0	0	0	0	0	0	0
	62									104.17		45.174	34.405	135.696	67.235	106		0	76.82	0	296.191	20.154	0	56.1	54.129	91.854	146.587	0	0	18.404	18.641	0	0	13.775	0	0	0	0	17.684	0	0	0	0
	66									107.618		69.574	146.169	71.49	49.966	191.079		0	68.118	0	279.411	16.104	0	59.539	50.059	96.216	148.739	0	0	26.318	29.732	0	0	29.42	0	0	0	0	15.959	0	0	0	0
	68									178.436		73.923	137.022	128.81	75.134	351.657		0	95.992	0	380.397	17.459	30.581	86.43	63.856	197.822	265.521	0	0	37.489	14.992	0	0	19.845	0	0	0	0	18.571	0	0	0	0
	71									104.245		93.056	110.625	112.288	0	497.535		28.804	195.309	0	631.913	27.042	33.323	144.589	73.459	113.725	405.883	0	0	32.443	0	0	0	17.908	0	0	0	0	28.629	0	0	96.869	0
	74									352.071		106.269	211.652	109.387	113.642	370.862		28.804	195.309	0	631.913	27.042	33.323	144.589	73.459	113.725	354.743	0	0	37.869	34.208	0	0	24.215	0	0	0	0	0	0	0	59.394	0
	77									327.293		93.85	286.655	148.757	112.53	484.853		0	136.624	0	512.021	0	48.572	223.15	110.162	175.304	359.299	0	0	39.364	0	0	0	46.855	0	0	0	0	0	0	0	50.259	0
	80									599.134		144.849	256.058	0	154.604	574.065		39.286	128.989	0	677.471	11.655	0	76.832	58.164	30.236	591.613	0	0	22.567	0	0	0	26.379	0	0	0	0	10.789	0	0	88.168	0
	83									616.517		226.406	307.226	0	105.279	873.784		34.041	133.746	0	725.595	14.088	0	142.669	71.389	147.37	492.589	0	0	34.208	0	0	0	35.222	0	0	0	0	0	0	0	63.852	0
	86									822.227		263.879	453.744	0	0	838.981		18.466	82.553	0	649.009	132.826	0	196.196	0	80.539	624.122	0	0	45.158	0	0	0	42.918	0	0	0	0	0	0	0	0	0
	89									1011.95		329.718	416.078	0	0	1270.19		59.314	187.425	0	644.238	61.026	0	138.501	0	141.202	533.141	85.34	0	49.691	0	0	0	52.685	0	0	0	0	0	0	0	36.288	0
	92									1149.25		567.178	507.53	0	0	1724.87		31.367	171.716	0	777.947	123.323	0	150.552	0	83.694	638.74	0	0	50.597	0	0	0	29.66	0	0	0	0	26.786	0	0	0	0
Figure 6I
	Days	Ctrl							Sot							Sot+Ali							Sot+Lova							Sot+Ali+Lova
	0	245.675	210.121	256.997	401.453	248.141	290.931	182.77	298.474	159.371	180.11	681.782	535.351	269.765	247.219	160.832	217.736	167.128	229.718	333.659	690.269	150.342	522.849	230.773	407.613	231.842	160.007	143.341	159.673	152.92	801.547	109.683	151.699	197.145	109.792	328.605
	3	480.016	314.154	220.691	934.062	180.158	273.983	165.437	147.04	110.452	138.502	641.441	565.981	228.258	124.91	129.141	143.663	110.564	170.769	274.989	563.755	104.264	130.132	162	380.7	196.112	121.739	138.43	169.273	153.547	529.266	74.872	107.299	186.425	90.109	266.706
	6	742.999	318.524	354.159		385.916	371.611	199.378	206.928	111.224	182.387	593.133	662.841	307.278	120.165	104.966	176.76	185.531	158.349	239.56	384.258	83.377	110.003	130.146	202.629	175.948	90.601	140.401	122.07	133.703	345.95	71.05	98.496	171.539	85.53	195.097
	9	483.441	284.256	376.396	919.133	409.188	513.724	181.234	242.775	160.08	143.936	508.531	659.739	245.03	145.161	120.557	224.143	131.811	246.763	429.19	441.765	85.477	216.759	185.317	313.611	202.612	128.559	113.316	163.244	98.974	248.526	92.597	125.645	79.903	121.724	270.672
	12	585.905	427.813	249.56	1088.44	380.661	278.493	191.898	222.097	127.308	167.186	368.157	127.236	214.759	145.062	92.94	186.833	128.376	222.513	261.2	214.577	94.887	103.961	188.68	212.73	96.024	144.387	165.772	166.888	86.096	130.98	63.605	48.544	151.467	70.859	177.602
	15	1094.18	476.389	318.918	1112.76	649.558	792.792	264.96	230.492	238.206	288.958	401.908	412.961	270.317	92.144	158.015	284.181	181.538	214.881	339.763	307.417	120.276	170.156	185.294	162.503	138.724	124.186	135.832	180.274	122.851	101.812	114.637	98.744	95.18	101.713	197.916
	18	1336.42	596.332	372.025	1263.25	702.966	586.774	384.697	269.775	195.892	348.821	609.378	529.045	470.747	171.005	147.697	320.498	181.538	233.122	320.22	350.204	118.763	175.781	185.872	130.083	255.981	195.964	242.458	184.519	142.804	48.244	132.878	95.242	54.692	101.473	164.381
	21	1437.7	1109.12	311.418	356.028	589.492	694.196	470.596	264.372	182.272	327.768	669.638	567.313	380.73	206.283	208.507	197.3	132.85	227.815		405.719	81.504	364.253	132.387	202.557	319.139	148.794	132.49	180.428	139.107	96.417	141.212	113.667	97.767	67.726	165.687
	24	1909.18	972.985	281.643	829.899	891.864	625.387	686.789	210.04	157.274	281.52	732.442	467.721	416.201	163.75	224.355	168.013	152.52	185.201		388.316	119.164	412.497	137.691	141.168	450.714	197.28	175.352	213.256	67.109	58.783	141.016	93.434	114.888	64.257	264.433
	27	2165.37	1363.29	371.933	981.258	864.302	760	459.561	237.168	189.745	221.183	623.38	423.295	364.293	145.065	203.622	345.127	133.263	204.287		406.93	87.45	453.086	95.757	129.176	218.711	187.658	199.344	194.494	61.528	56.343	123.543	99.533	101.383	51.275	202.612
	30	2922.25	755.727	411.042	723.628	720.867	1030.64	398.564	282.199	153.707	227.181	774.279	190.98	397.882	106.985	157.283	403.484	120.563	141.689		304.108	56.339	644.709	107.889	190.639	184.447	137.895	91.743	128.007	99.875	33.949	119.665	54.18	48.223	54.41	243.396
	33	2964.09	1113.19	507.948	948.707	1180.95	1217.03	577.167	236.316	213.744	329.013	758.566	521	545.646	183.651	249.508	373.626	184.194	179.05		501.055	106.19	430.179	153.164	201.064	481.239	208.94	174.121	292.596	68.001	21.967	91.935	45.301	52.928	51.555	226.34
	36	3748.97	1811.3	993.788	2003.53	1270.01	1342.56	617.259	331.109	281.628	332.294	563.79	497.006	625.315	147.324	258.467	609.602	128.648	227.282		370.06	137.809	735.125	105.531	141.339	450.708	192.629	157.984	199.013	97.447	0	126.518	60.765	35.852	50.697	110.352
	39								375.971	448.507	455.857	377.959	1021.77	594.775	430.043	392.776	1067.45	192.229	259.286		417.982	158.438	1105.38	135.74	209.91	455.796	205.542	161.221	186.377	100.441	0	122.959	64.774	63.632	43.247	108.701
	42								409.7	574.149	467.386	654.431	821.516	703.8	450.301	589.017	1122.62	199.686	280.305		562.742	171.863	1185.26	159.907	130.793	495.401	293.757	183.15	333.76	93.757	0	145.853	93.52	41.441	48.863	121.154
	45								459.757	605.678	493.589	491.201	741.435	617.686	344.381	382.011	632.855	156.982	278.651		764.454	116.045	1148.06	116.289	157.415	509.359	201.934	145.012	228.497	131.94	81.731	149.426	50.597	93.752	43.715	101.834
	48								386.81	921.708	540.92	837.371	719	522.947	499.238	288.234	591.095	124.909	222.097		345.809	123.503	1288.52	110.061	146.387	248.627	216.205	141.797	330.452	123.944	104.071	143.162	61.012	89.662	57.865	169.304
	51								695.693	1202.43	895.243	884.284	872.255	1019.2	704.353	340.216	1288.82	285.036	357.776		460.259	161.895	1009.55	186.551	238.772	678.262	413.413	195.482	409.252	250.198	0	156.479	66.769	33.792	64.984	143.113
	54								723.723	647.002	911.368	899.91	1136.76	1122.9	972.524	326.325	988.837	291.434	387.959		565.726	259.95	1170.06	204.826	132.936	584.29	453.878	177.316	356.239	154.576	92.531	228.431	82.433	78.398	64.078	143.75
Figure 6J
	Days	Ctrl								Ale									Ale+Ali								Ale+Lova									Ale+Ali+Lova
	0	146.455	247.092	126	128.179	112.737	126.8			96.2505	98.875	133.9	147.175	237.699	240.339	246.706			226.436	132.568	154.754	128.485	205.857	116.46			147.875	137.312	196	117	117	144	171.5			178.703	120.661	190.269	203.513	187.336	173.705
	4	105.58	235.53	244.289	150.941	313.975	208.767			183.458	127.897	143.568	148.21	250.264	217.844	230.236			228.115	94.5717	237.933	105.621	193.664	126.209			120.771	126.417	180.098	173.714	124.964	98.0615	226.488			165.907	108.017	187.058	169.431	152.656	197.47
	7	170.632	262.119	337.283	185.735	276.355	357.198			141.834	126.11	145.257	136.844	259.95	216.09	228.552			279.909	161.878	218.142	198.393	210.343	107.972			144.333	114.127	225.015	225.871	170.641	124.795	168.577			118.903	173.335	230.901	182.026	140.193	176.988
	10	280.999	494.815	431.66	320.477	276.355	357.198			142.797	218.723	243.412	181.06	333.236	330.452	267.041			243.156	161.878	194.765	291.636	237.682	136.133			221.553	188.771	265.176	309.821	135.385	130.476	261.22			127.686	176.446	208.077	203.116	142.537	183.846
	13	229.164	700.303	313.169	294.247	390.723	617.063			179.535	163.171	329.239	344.777	248.153	353.483	288.276			410.081	163.312	262.15	237.192	307.164	247.873			230.759	117.092	284.861	284.585	212.733	109.942	378.554			96.1252	163.96	153.36	133.01	133.449	191.287
	16	359.351	795.748	651.513	505.687	744.546	674.207			117.163	218.015	339.417	281.545	369.43	365.949	376.153			313.153	154.777	250.63	262.288	320.723	141.202			228.469	99.3474	167.726	250.915	180.962	97.2393	282.332			98.0631	142.016	220.82	146.34	100.633	179.713
	19	878.343	911.195	848.44	880.072	912.608	987.661			178.529	367.435	283.312	181.496	348.614	403.292	288.334			432.487	166.185	214.221	247.422	345.03	288.182			200.334	69.694	239.534	277.352	180.049	80.3744	272.786			46.24	142.016	131.241	153.873	79.1566	200.944
	22	1071.09	1126.19	1100.55	1179.8	1484.42	1168.15			180.496	354.079	386.903	254.725	387.217	442.522	354.722			332.359	174.902	226.495	247.422	271.282	265.721			184.184	128.949	164.807	184.727	112.54	156.217	174.148			94.1254	142.016	112.462	104.595	72.9041	98.4796
	25	1209.37	1461.23	1528.06	1303.19	1554.84	1499.95			235.742	218.995	438.4	389.732	462.464	483.181	362.99			327.318	175.822	186.692	317.729	312.482	287.526			186.112	97.9127	137.932	235.806	193.63	131.474	210.995			57.0509	142.016	67.6329	48.0249	70.8032	71.2102
	28									342.98	346.652	431.854	355.981	542.591	407.906	492.31			364.937	259.411	186.692	370.049	343.421	483.16			267.776	251.569	187.913	266.212	267.599	163.45	248.097			67.5138	142.016	112.061	96.7701	59.3538	71.2102
	31									393.937	403.603	543.768	478.864	445.71	499.722	540.147			404.495	292.032	262.155	431.055	436.177	483.16			285.494	323.525	290.087	372.113	358.226	302.366	301.402			68.6598	142.016	53.8066	53.7786	45.8676	90.5902
	34									442.577	421.1	675.138	670.814	496.013	580.69	685.174			409.127	250.187	297.347	464.274	481.717	486.245			301.402	326.8	298.424	409.634	322.09	329.923	359.917			61.8327	116.934	88.2433	50.7617	72.2883	103.916
	37									517.288	537.551	782.309	741.773	553.998	710.871	809.589			448.408	191.625	306.827	386.373	605.677	587.522			279.641	346.877	316.56	415.223	372.007	362.69	454.851			78.4992	123.109	90.0764	78.6116	76.8178	107.037

## Sheet: Supplementary figure1
Figure S1B
	Days	Tumor volume
	1	299.061	388.543	213.27	452.719	188.199	261.282
	2	187.06	224.704	223.535	219.037	186.218	339.935
	3	224.726	187.356	231.002	174.133	186.294	159.648
	4	201.054	201.063	218.214	175.977	158.816	176.999
	5	162.053	192.827	183.266	165.507	162.298	85.193
	6	124.112	204.33	132.616	128.706	95.525	28.262
	7	29.746	44.105	79.373	71.883	53.649	21.349
	8	39.796	108.022	26.973	44.88	85.857	31.4
	9	31.288	67.744	23.665	48.228	54.775	27.16
	10	38.933	66.653	26.343	37.559	39.735	21.045
	11	81.002	86.056	39.119	53.71	49.205	13.64
	12	33.689	93.178	38.402	36.134	67.872	32.661
	13	34.594	36.843	35.935	39.628	51.782	35.924
	14	11.922	36.616	50.015	41.12	19.028	39.709
	15	14.747	29.766	39.193	30.356	17.487	29.118
	16	31.93	28.788	25.978	48.632	30.242	27.493
	17	17.168	15.651	29.602	36.844	33.373	19.194
	18	22.899	37.921	21.361	28.663	29.616	26.141
	19	28.161	18.474	16.914	14.751	54.795	36.687
	20	23.911	20.093	24.506	15.325	43.285	43.281
	21	19.192	12.08	17.982	12.182	29.868	23.364
	22	15.84	17.411	20.948	36.172	42.228	14.378
	23	20.58	11.361	18.771	16.538	35.73	11.796
	24	21.406	54.092	21.134	20.068	47.728	21.554
	26	20.509	52.571	25.147	24.584	44.796	36.236
	27	33.605	51.032	28.071	30.295	56.252	22.621
	28	38.242	114.043	43.68	42.673	62.974	16.372
	29	38.836	101.707	38.461	52.607	57.37	29.99
	30	23.591	41.696	47.824	50.101	27.603	14.323
	31	21.614	21.614	23.596	35.496	30.329	13.157
	32	21.482	33.437	23.757	21.464	47.355	35.019
	33	21.094	36.798	24.115	21.065	38.514	32.682
	34	21.094	36.798	24.115	21.065	38.514	32.682
	35	63.102	32.528	19.523	39.402	40.56	46.563
	36	20.05	22.927	22.004	40.755	44.966	51.943
	37	51.658	32.81	43.954	36.632	62.389	27.161
	38	34.347	87.299	15.124	37.915	40.191	45.656
	39	43.244	47.506	24.884	34.582	48.971	28.301
	41	44.246	41.739	14.916	55.884	53.769	31.318
	42	44.95	43.53	25.657	61.763	48.689	31.063
	43	50.398	43.666	50.808	54.409	67.826	51.873
	45	53.989	22.998	51.045	75.847	75.403	73.202
	46	42.844	28.188	56.173	87.922	111.33	36.822
	47	39.865	24.847	48.497	146.63	75.871	67.218
	49	48.923	94.445	72.736	202.885	85.59	84.935
	50	52.728	100.179	142.504	226.838	92.164	124.383
	51	64.559	98.381	131.352	224.686	90.877	112.803
	52	54.95	100.437	147.724	228.174	98.275	129.623
	54	106.214	115.674	174.349	260.743	147.748	148.071
	55	102.731	227.732	141.51	249.018	114.921	91.868
	56	154.754	233.869	204.817	421.84	158.032	167.748
	57	68.85	194.973	171.91	370.336	218.609	192.004
	58	96.892	182.294	211.399	350.65	182.794	237.345
	60	137.061	175.756	216.004	620.026	154.972	269.967
Figure S1D
	Days	Cell viability
	0	1
	1	0.01
	2	0.016
	7	0.09
	14	0.51
	21	0.57
	25	0.8
	28	1.09

## Sheet: Supplementary figure2
Figure S2A
	SREBP2				HMGCR				SQLE
Osi 0h	1.04006	0.92445	1.04006		1.00696	1.02101	0.972655		1.04488	0.988514	0.968171
Osi 24h	2.77022	2.42839	2.51403		0.846745	0.913831	0.876606		1.67404	1.66248	1.67404
Osi 48h	5.65685	4.69134	8.51496		1.97246	3.5801	2.62079		3.66378	3.08086	6.24773
Figure S2B
	ACAT2				HMGCS1				MVK				MVD				IDI1				CYP51A1
Gef 0h	1.02101	1.03526	0.946058		0.905425	1.14605	0.963707		1.05458	0.997692	0.950439		1.00696	1	0.993092		1.01396	0.986233	1		0.913831	1.10957	0.986233
Gef 24h	3.6978	3.8282	3.74942		1.217	1.3692	1.217		0.439317	0.430276	0.467596		0.585064	0.527289	0.605696		3.15287	3.35582	3.21912		2.9897	3.81055	3.36359
Gef 48h	4.33691	4.1315	4.33691			5.86989	6.16172		2.46798	2.31873	2.2868		1.95432	1.73708	1.92741			5.76239	5.52765		3.42634	3.57184	3.64689
Gef 72h	3.75809	3.97237	3.75809		4.30695	4.74585	4.07462		1.78592	1.88775	1.82344		1.64718	1.60214	1.52626		4.65893	4.53154	4.28709		2.37841	2.41162	2.2974
Figure S2C
	GGPS1				FNTB
Gef 0h	0.954842	1.05946	0.988514		0.983957	0.95705	1.06191
Gef 24h	0.773782	0.63728	0.82932		0.905425	0.868541	0.918064
Gef 48h	0.725309	0.720298	0.720298		0.831238	0.743979	0.848704
Gef 72h	0.766664	0.782773	0.788218		0.874583	0.862542	0.856584
Figure S2F
0h												24h												48h
Label	Area	Mean	Min	Max	IntDen	%Area	RawIntDen	MinThr	MaxThr	log2 intden		Label	Area	Mean	Min	Max	IntDen	%Area	RawIntDen	MinThr	MaxThr	log2 intden		Label	Area	Mean	Min	Max	IntDen	%Area	RawIntDen	MinThr	MaxThr	log2 intden
C1-Composite-1:0001-0312	1.008	61.913	0	234	62.391	93.3	323436	0	255	5.96327		C1-Composite-1:0004-0282	0.785	24.574	0	117	19.279	81.682	99941	0	255	4.26896		C1-Composite-1:0006-0096	1.057	93.569	9	255	98.875	100	512570	0	255	6.62753
C1-Composite-1:0002-0397	1.009	49.751	0	170	50.202	91.111	260248	0	255	5.64967		C1-Composite-1:0005-0407	0.625	31.988	0	126	19.998	91.422	103672	0	255	4.32178		C1-Composite-1:0009-0123	0.731	45.028	0	179	32.903	99.182	170567	0	255	5.04015
C1-Composite-1:0003-0536	0.873	7.223	0	114	6.303	39.412	32677	0	255	2.65604		C1-Composite-1:0006-0429	0.755	6.585	0	98	4.97	41.912	25766	0	255	2.31325		C1-Composite-1:0010-0134	1.108	59.42	0	203	65.815	99.704	341187	0	255	6.04034
C1-Composite-1:0006-0601	0.651	56.742	0	228	36.931	96.058	191448	0	255	5.20676		C1-Composite-1:0007-0462	0.721	29.963	0	137	21.605	89.246	112001	0	255	4.43329		C1-Composite-1:0014-0236	1.216	135.147	30	255	164.397	100	852236	0	255	7.36104
C1-Composite-1:0007-0610	0.763	33.333	0	157	25.424	88.24	131799	0	255	4.66812		C1-Composite-1:0008-0506	0.818	11.447	0	120	9.36	60.84	48524	0	255	3.22651		C1-Composite-1:0016-0246	1.021	89.007	21	233	90.878	100	471114	0	255	6.50586
C1-Composite-1:0008-0610	0.469	62.43	0	189	29.3	96.958	151891	0	255	4.87283		C1-Composite-1:0009-0581	0.966	14.832	0	109	14.331	67.299	74291	0	255	3.84107		C1-Composite-1:0020-0267	1.083	81.227	0	255	87.949	99.929	455926	0	255	6.4586
C1-Composite-1:0010-0654	0.754	51.918	0	176	39.169	93.94	203051	0	255	5.29164		C1-Composite-1:0010-0579	0.632	24.181	0	130	15.272	80.422	79170	0	255	3.93282		C1-Composite-1:0028-0349	1.134	79.212	0	206	89.817	99.592	465610	0	255	6.48892
C1-Composite-1:0011-0670	0.802	14.495	0	128	11.629	65.713	60284	0	255	3.53966		C1-Composite-1:0011-0580	0.587	12.144	0	89	7.126	62.36	36941	0	255	2.83309		C1-Composite-1:0029-0352	1.395	142.44	31	255	198.712	100	1030123	0	255	7.63454
C1-Composite-1:0012-0687	0.733	50.226	0	176	36.836	93.188	190959	0	255	5.20304		C1-Composite-1:0012-0655	0.887	8.366	0	144	7.421	46.846	38468	0	255	2.89161		C1-Composite-1:0031-0401	1.184	103.245	0	255	122.285	99.951	633923	0	255	6.9341
C1-Composite-1:0013-0691	0.805	46.874	0	212	37.742	90.872	195653	0	255	5.2381		C1-Composite-1:0013-0747	0.71	15.552	0	106	11.043	69.601	57248	0	255	3.46506		C1-Composite-1:0033-0444	1.091	53.641	0	172	58.504	99.505	303284	0	255	5.87046
C1-Composite-1:0014-0722	0.666	40.177	0	170	26.746	89.51	138651	0	255	4.74125		C1-Composite-1:0014-0778	0.655	20.725	0	111	13.573	83.24	70360	0	255	3.76267		C1-Composite-1:0034-0439	0.965	93.233	3	227	89.942	100	466259	0	255	6.49092
C1-Composite-1:0015-0766	0.804	54.075	0	255	43.456	86.438	225277	0	255	5.44148		C1-Composite-1:0015-0830	0.825	14.986	0	148	12.367	68.56	64110	0	255	3.62842		C1-Composite-1:0035-0499	1.14	70.601	0	255	80.502	99.797	417324	0	255	6.33095
C1-Composite-1:0016-0810	1.008	47.045	0	225	47.435	88.923	245905	0	255	5.56788		C1-Composite-1:0018-0918	0.638	7.819	0	117	4.991	44.908	25873	0	255	2.31933		C1-Composite-1:0037-0509	0.609	71.519	0	255	43.582	99.905	225929	0	255	5.44566
C1-Composite-1:0017-0811	0.884	35.557	0	170	31.435	83.002	162958	0	255	4.9743		C1-Composite-1:0020-0930	0.705	14.908	0	120	10.505	64.823	54459	0	255	3.393		C1-Composite-1:0038-0552	1.391	98.708	0	255	137.342	99.972	711980	0	255	7.10163
C1-Composite-1:0018-0818	1.03	61.863	0	210	63.701	97.696	330227	0	255	5.99324		C1-Composite-1:0021-0938	0.69	5.371	0	63	3.705	38.926	19205	0	255	1.88947		C1-Composite-1:0039-0616	1.044	36.099	0	255	37.687	95.418	195370	0	255	5.236
C1-Composite-1:0019-0830	0.938	48.486	0	255	45.503	91.737	235886	0	255	5.50789		C1-Composite-1:0228-0276	0.882	7.202	0	137	6.353	36.628	32936	0	255	2.66744		C1-Composite-1:0041-0683	1.292	72.653	0	255	93.858	99.686	486560	0	255	6.55241
												C1-Composite-1:0995-0121	0.571	7.563	0	93	4.318	46.081	22387	0	255	2.11036		C1-Composite-1:0042-0683	0.753	80.97	0	226	60.946	99.974	315943	0	255	5.92946
																								C1-Composite-1:0043-0692	1.377	112.325	16	255	154.643	100	801667	0	255	7.2728
																								C1-Composite-1:0045-0718	0.639	87.607	7	226	55.954	100	290066	0	255	5.80617
																								C1-Composite-1:0046-0723	1.009	99.245	15	255	100.145	100	519152	0	255	6.64595
																								C1-Composite-1:0048-0801	0.556	54.358	0	196	30.22	99.931	156659	0	255	4.91743
																								C1-Composite-1:0049-0815	1.001	90.692	0	255	90.744	99.634	470419	0	255	6.50373
																								C1-Composite-1:0050-0822	0.993	132.826	16	255	131.852	100	683521	0	255	7.04278
																								C1-Composite-1:0053-0854	0.631	73.081	0	214	46.141	99.969	239193	0	255	5.52798
																								C1-Composite-1:0054-0885	0.7	47.211	0	255	33.04	98.622	171280	0	255	5.04614
																								C1-Composite-1:0055-0889	0.656	88.555	18	255	58.132	100	301354	0	255	5.86126
																								C1-Composite-1:0056-0892	0.474	78.636	0	194	37.301	99.919	193367	0	255	5.22114
																								C1-Composite-1:0057-0960	0.793	30.654	0	150	24.321	94.773	126081	0	255	4.60413
																								C1-Composite-1:0058-0965	0.747	69.61	0	185	51.965	99.974	269389	0	255	5.69947
																								C1-Composite-1:0219-0986	0.873	42.933	0	185	37.483	98.586	194314	0	255	5.22816
																								C1-Composite-1:0731-0935	0.847	37.186	0	255	31.505	92.441	163323	0	255	4.97751
																								C1-Composite-1:0632-0130	0.744	109.224	3	255	81.243	100	421166	0	255	6.34417
Figure S2G
	Days	Tumor volume
	1	181.876	154.785	112.647	110.387	177.602	258.642
	2	154.777	171.213	109.402	153.781	141.045	261.214
	3	108.686	126.253	103.501	134.376	117.323	253.569
	4	131.167	172.47	75.42	119.763	173.026	238.979
	5	127.489	154.227	85.626	79.533	119.877	251.592
	6	106.739	102.172	65.408	100.545	87.288	269.647
	7	73.682	92.856	44.17	120.317	92.526	229.027
	8	92.611	94.004	170.472	74.401	89.375	116.677
	9	89.557	90.817	48.572	68.47	59.145	140.371
	10	81.438	61.104	47.893	57.678	54.448	144.574
	11	66.237	52.949	33.314	47.937	41.577	104.966
	12	56.219	74.5	57.112	61.258	40.361	45.387
	13	53.65	81.75	50.899	53.128	106.405	191.074
	14	63.079	148.816	45.798	36.695	105.551	156.066
	15	53.372	114.988	59.657	99.439	64.546	193.361
	16	48.475	97.448	66.832	110.456	78.625	144.319
	18	53.734	125.56	42.473	126.894	64.147	155.14
	19	72.802	120.416	102.464	158.429	90.692	241.009
	20	144.142	208.253	116.23	121.896	92.697	218.957
	21	74.869	120.427	55.078	85.169	76.719	145.906
	22	124.488	122.634	52.175	95.18	88.083	151.124
	23	168.43	164.97	65.48	125.142	170.898	177.885
	24	132.483	141.489	57.958	128.602	174.396	195.538
	25	135.583	158.186	71.028	121.646	181.447	194.963
	26	154.29	113.2	71.661	130.523	149.586	225.091
	27	154.29	113.2	71.661	130.523	149.586	225.091
	28	149.885	143.321	28.74	144.486	167.412	214.016
	29	147.616	178.949	62.799	164.96	273.375	218.09
	30	261.759	178.043	62.65	223.204	335.717	240.511
	31	234.234	186.441	61.574	250.316	330.28	243.328
	32	245.065	181.294	118.684	224.571	332.85	214.243
	33	296.475	138.474	48.855	180.338	434.424	229.484
	34	287.189	256.614	58.482	372.249	498.103	297.174
	35	390.89	274.457	62.906	527.845	412.076	317.97
	37	347.645	333.073	109.04	462.798	639.719	323.369
	38	479.243	435.245	140.952	394.893	645.724	421.649
	39	494.443	349.707	145.572	325.108	705.827	581
	42	637.476	487.11	129.627	549.969	878.879	645.271
	43	659.883	498.871	230.479	738.461	1085.6	628.606
	44	665.756	509.49	206.906	793.87	1136.46	611.853
	45	669.056	510.889	214.833	833.482	1177.19	658.918
	47	818.471	755.053	268.885	829.26	1177.68	923.082
	48	872.73	586.041	315.39	798.467	884.91	786.422
	49	1076.16	767.658	281.342	1301.92	1236.23	1063
	50	910.823	718.668	322.459	1173.03	1057.08	992.608
	51	922.215	792.593	343	1093.87	979.475	1140.54
	53	1136.16	902.249	420.301	1285.83	1235.93	1164.99
	54	1065.82	833.689	582.363	1433.1	1155.25	1250.23
Figure S2H
	Days	Tumor volume
	1	149.914	120.312	292.204	129.792	89.419	108.971
	2	140.304	116.574	214.792	149.4	76.686	67.915
	3	137.357	166.254	229.431	230.049	98.496	93.901
	4	138.557	127.323	215.135	206	89.93	83.944
	5	118.226	130.616	219.128	222.501	232.135	181.542
	6	193.414	157.371	361.863	264.375	118.218	74.919
	7	174.549	180.233	393.442	337.987	119.942	127.445
	8	168.123	179.032	412.701	386.611	138.6	71.145
	9	270.438	224.957	411.799	366.372	207.213	159.201
	10	353.461	224.472	405.781	390.097	147.551	160.156
	11	195.597	194.279	385.688	392.541	97.923	155.699
	12	278.973	169.804	507.983	374.929	147.746	109.004
	13	447.915	189.879	403.806	386.321	106.173	79.022
	14	203.696	180.489	464.213	426.482	64.257	74.971
	15	210.316	181.508	401.284	418.95	134.992	143.487
	16	206.076	219.72	413.945	369.028	107.192	91.921
	17	198.812	162.601	426.63	431.694	93.312	123.528
	18	232.734	206.282	316.509	393.259	89.559	73.878
	19	207.476	217.132	395.455	503.873	57.022	82.503
	20	350.352	210.488	543.59	425.701	77.502	77.976
	21	442.414	235.398	591.815	508.646	84.983	93.227
	22	501.39	246.121	436.107	625.467	95.17	145.275
	23	461.394	451.989	332.799	564.749	106.394	102.982
	24	599.453	269.599	566.265	711.478	179.308	127.397
	26	508.047	242.291	745.736	854.327	120.731	73.037
	27	643.632	507.87	812.081	878.457	107.522	178.061
Figure S2I					Figure S2J					Figure S2K
PC9-HMGCR		PC9-SQLE			H358-HMGCR		H358-SQLE			H3122-HMGCR		H3122-SQLE
Ctrl	Gef	Ctrl	Gef		Ctrl	Sot	Ctrl	Sot		Ctrl	Sot	Ctrl	Sot
61.9087	181.839	26.0586	170.419		42.5837	176.616	44	143.385		80.8333	240.837	38.1481	184.427
60.9182	159.658	25.0814	213.319		49.282	182.089	40.6153	177.231		90.8333	251.668	44.6233	217.784
55.4702	177.113	20.8469	188.13		48.3253	180.597	39.3846	164		94.1666	231.156	38.8842	202.592
53.9844	210.978	17.9153	166.483		46.8899	205.472	40.3076	146.462		90.8323	259.175	36.2961	181.113
65.8709	222.434	25.7328	162.154		54.5452	209.95	41.8461	140		104.166	221.723	42.9629	180.37
59.9276	248.687	31.9218	153.101		37.799	254.726	36	127.077		74.1253	295	37.7764	176.293
56.956	163.246	35.5048	227.094		40.6698	177.114	33.5384	174.154		80	237.526	35.2732	218.148
58.4418	221.002	25.081	222.764		51.196	204.478	37.8461	177.538		96.6672	177.5	41.8518	222.961
65.8709	190.453	14.6579	235.359		48.8038	169.652	27.6923	203.692		100.831	203.373	32.9624	242.224
66.3662	270.644	20.1954	192.459		53.11	237.313	31.6923	167.692		105	262.5	31.8519	222.592
58.9371	264.916	36.482	209.776		58.8516	214.925	31.6923	177.538		109.168	296.768	34.4135	242.215
67.3567		32.899	213.712		57.8947		27.3846	174.462		112.516		28.6237	230.37
Figure S2L								Figure S2M								Figure S2N
PC9								H358								H3122
	sg Scramble		sg HMGCR1		sg HMGCR2				sg Scramble		sg HMGCR1		sg HMGCR2				sg Scramble		sg HMGCR1		sg HMGCR2
Gef	0	10nM	0	10nM	0	10nM		Sot	0	10nM	0	10nM	0	10nM		Ale	0	10nM	0	10nM	0	10nM
	0.879979	0.866737	0.827325	0.309301	0.850657	0.430688			0.910389	0.806496	0.789813	0.463726	0.875126	0.492543			1.10981	0.650216	0.840839	0.423812	0.676126	0.418877
	0.918445	0.683552	0.955964	0.403258	0.755439	0.399475			1.08026	0.631699	0.908873	0.477755	0.7773	0.527427			1.00031	0.644355	0.728871	0.426589	0.559531	0.417643
	1.20158	0.700893	0.858224	0.396322	0.838676	0.366369			1.00935	0.74545	0.776542	0.462588	0.775784	0.477755			0.889883	0.67736	0.746761	0.348859	0.619988	0.39451
	Figure S2P					Figure S2Q					Figure S2R
	PC9					H358					H3122
	Ctrl	Gef	Gef+Lova	Gef+Lova+chol		Ctrl	Sot	Sot+Lova	Sot+Lova+chol		Ctrl	Ale	Ale+Lova	Ale+Lova+chol
	7.62	10.9	16.21	6.17		7.06	13.49	21.53	9.64		4.08	18.88	27.77	6.91
	6.73	10.61	14.93	6.61		6.65	12.03	18.98	8.65		5.54	15.43	25.47	9.54
	5.27	11.78	16.39	7.05		6.31	14.21	23.21	7.98		5.31	19.45	30.65	7.54

## Sheet: Supplementary figure3
	Figure S3C
	HMGCR				SQLE
	Ctrl	Gef	Gef+4μ8C		Ctrl	Gef	Gef+4μ8C
	0.97716	1.0693	0.95705		0.92445	1.12246	0.963707
	4.01853	3.74942	3.49833		6.57352	6.48302	6.52812
	4.39745	4.21831	4.24765		6.90034	8.49531	7.98154

[truncated: 4 more sheets: Supplementary figure4, Supplementary figure5, Supplementary figure6, Supplementary figure7]
